# Supplementary material for: Squamation and ecology of thelodonts
Source: PLoS One. 2017 Feb 27;12(2):e0172781. doi: 10.1371/journal.pone.0172781 (PMC5328365; doi:10.1371/journal.pone.0172781)
Supplement: S1 Table — Taxonomic identification, registration number, sex determination and total length are given for each specimen. Length at birth and maturity are also provided for each species. (XLSX) [file pone.0172781.s001.xlsx]

## Sheet: S1 Table
S1 Table. Summary details for all studied shark specimens. Taxonomic identification, registration number, sex determination and total length are given for each specimen. Length at birth and maturity are also provided for each species.
Registration number	Species	Sex	Length (cm.)	Length at birth (cm.)	Length at maturity (cm.)
-	Scyliorhinus canicula	♀	40	9 - 10	40
-	Mustelus mustelus	♂	54	39	70 - 74
MCTA-00090	Sphyrna zygaena	♀	99	50 - 61	210 - 240
MCTA-00092	Squatina aculeata	♂	122	?	124
MCTA-00093	Scyliorhinus stellaris	♂	100	6	77
MCTA-00098	Mustelus asterias	♀	77	30	85
MCTA-00230	Etmopterus spinax	♀	18	12 - 14	33 - 36
MCTA-00424	Atelomycterus marmoratus	♂	50	?	47 - 62
MCTA-00434	Deania calcea	♀	93	30	100
MCTA-00459	Etmopterus bigelowi	♀	37.5	16	50
MCTA-00471	Chiloscyllium punctatum	♂	92	13 - 17	60
MCTA-00477	Isistius brasiliensis	♀	48	?	38 - 44
MCTA-00487	Ginglymostoma cirratum	♀	46	27 - 30	230 - 240
MCTA-00495	Carcharhinus melanopterus	♂	52.5	33 - 52	91 - 100
MCTA-00502	Scyliorhinus haeckelii	♂	48	10 - 13	35 - 50
MCTA-00505	Galeorhinus galeus	♂	58	30 - 40	120 - 170
MCTA-00506	Squalus acanthias	♀	25	18 - 33	66 - 120
MCTA-00507	Prionace glauca	♀	100	35 - 44	220
MCTA-00508	Isurus oxyrinchus	♀	89	60 - 70	275 - 290
MCTA-00509	Pristiophorus cirratus	♀	80	31 - 34	107
MCTA-00510	Carcharhinus sorrah	♂	110	45 - 60	106
MCTA-00511	Dalatias licha	♀	34.5	34.5	117 - 159
MCTA-00512	Sphyrna tiburo	♂	32	35 - 40	84
MCTA-00513	Chiloscyllium punctatum	♂	23.5	13 - 17	60
MCTA-00516	Sphyrna tiburo	♀	64	35 - 40	84
MCTA-00518	Hexanchus griseus	♂	46	65 - 74	300 - 330
MCTA-00519	Galeus melastomus	♂	22	?	39 - 45
MOVI-24582	Heptranchias perlo	♂	73	26 - 27	80
MOVI-24633	Carcharhinus brevipinna	♀	62	60 - 75	170 - 200
MOVI-24648	Carcharhinus brachyurus	♂	72	59 - 70	200 - 229
MOVI-24680	Mustelus schmitti	♀	59	36	60 - 67
MZB 050881	Squalus blainville	♂	47.5	23	50
MZB 83-2739	Apristurus nasutus	♂	56	?	56
MZB 83-2768	Galeus polli	♀	36.5	10 - 12	30 - 43
MZB 83-2807	Etmopterus lucifer	♂	38	?	29
MZB 83-3022	Centroscyllium fabricii	♂	53	15	46 - 50
MZB 83-3037	Centrophorus squamosus	♂	68	35 - 40	100
MZB 93-0302	Etmopterus pusillus	♂	42	31 - 39	38 - 47
ZMB-11524	Triakis semifasciata	♀	24.5	17 - 20	110 - 130
ZMB-12521	Brachaelurus waddi	♀	56	17	66
ZMB-15790	Carcharhinus limbatus	♀	79	38 - 72	120 - 190
ZMB-15793	Sphyrna tudes	♂	62.5	30	80
ZMB-18741	Orectolobus japonicus	♀	100	21 - 23	100 - 107
ZMB-18979	Squalus megalops	♀	62	20 - 25	37 - 62
ZMB-20236	Chiloscyllium indicum	♀	70	13	43
ZMB-21723	Squalus cubensis	♀	42.5	?	50
ZMB-31555	Apristurus parvipinnis	♀	40	?	52
ZMB-31556	Apristurus canutus	♀	41	?	40 - 45
ZMB-31642	Galeocerdo cuvier	♂	234	51 - 76	226 - 290
ZMB-33797	Carcharhinus porosus	♀	71	31 - 40	84
ZMB-33860	Etmopterus baxteri	♀	67	17 - 20	62 - 69
ZMB-34840	Sphyrna zygaena	♀	213.5	50-61	210-240
ZMB-4541	Alopias vulpinus	♀	150	120 - 150	260 - 465
ZMB-6566	Poroderma pantherinum	♂	68	?	61
ZMB-7147	Schroederichthys bivius	♂	42.5	14 - 20	53
ZMB-9218	Triaenodon obesus	♀	103	52 - 60	105 - 122
Data of length at birth and maturity taken from IUCN [1], Froese and Pauly [2] and Ebert et al. [3].
