# Supplementary material for: Squamation and ecology of thelodonts
Source: PLoS One. 2017 Feb 27;12(2):e0172781. doi: 10.1371/journal.pone.0172781 (PMC5328365; doi:10.1371/journal.pone.0172781)
Supplement: S2 Table — Taxonomic identification and registration number are given for each specimen. (XLSX) [file pone.0172781.s002.xlsx]

## Sheet: S2 Table
S2 Table. Summary details for all articulated thelodonts studied first hand. Taxonomic identification and registration number are given for each specimen.
Species	Registration number
Loganellia scotica	NMS.G.1905.3.2
Loganellia scotica	NMS.G.1986.34.1
Loganellia scotica	NMS.G.2002.26.1623
Shielia taiti	NMS.G.1901.68.2
Shielia taiti	NMS.G.1929.5.41
Shielia taiti	NMS.G.1991.48.7A
Shielia taiti	NMS.G.1991.48.7B
Lanarkia horrida	NMS.G.1991.48.3A
Lanarkia horrida	NMS.G.1991.48.3B
Lanarkia horrida	NMS.G.1991.48.8
Lanarkia lanceolata	NMS.G.1991.48.6A
Lanarkia lanceolata	NMS.G.1991.48.6B
Loganellia scotica	MB.f.4012
Loganellia scotica	MB.f.4049
Loganellia scotica	MB.f.4034
Loganellia scotica	MB.f.4013
Loganellia scotica	MB.f.4063
Shielia taiti	MB.f.4075
Shielia taiti	MB.f.5134
Shielia taiti	MB.f.4051
Lanarkia horrida	MB.f.3979
Lanarkia sp.	MB.f.3981
Furcacauda heintzae	MB.f.7132
Phlebolepis elegans	MB.f.9007
