# Supplementary material for: Squamation and ecology of thelodonts
Source: PLoS One. 2017 Feb 27;12(2):e0172781. doi: 10.1371/journal.pone.0172781 (PMC5328365; doi:10.1371/journal.pone.0172781)
Supplement: S3 Table — Taxonomic identification, registration number and details of the degree and position of preservation are given for each specimen. (XLSX) [file pone.0172781.s003.xlsx]

## Sheet: S3 Table
S3 Table. Summary details for articulated thelodonts. Taxonomic identification, registration number and details of the degree and position of preservation are given for each specimen.
Order	Family	Species	Source	Degree of preservation	Position of preservation	Registration number
Loganelliiformes	Loganelliidae	Loganellia scotica	[4] Figure 12.A	Nearly complete squamation (Lacking part of the caudal fin)	Dorsal	AM.F.89433A
Loganelliiformes	Loganelliidae	Loganellia scotica	[4] Figure 12.B	Complete squamation	Ventral	AM.F.89433B
Loganelliiformes	Loganelliidae	Loganellia prolata	[5] Figure 12	Nearly complete squamation (Lacking the posteriormost part of the body)	Probably Dorsal	GSC 117 178
Loganelliiformes	Loganelliidae	Loganellia sulcata	[5] Figure 10	Complete squamation	Dorsal	UALVP 43150
Loganelliiformes	Loganelliidae	Loganellia sulcata	[5] Figure 9	Nearly complete squamation (Lacking anteriormost part of the head)	Probably Ventral	GSC 117 177
Loganelliiformes	Loganelliidae	Illoganellia colossea	[6] Plate 2	Scale patch	Dorsal or Ventral	UALVP 43129
Loganelliiformes	Loganelliidae	Illoganellia colossea	[5] Figure 18	Scale patch	Dorsal or Ventral	GSC 117 199
Shieliiformes	Shieliidae	Shielia taiti	[4] Figure 30.A	Complete squamation	Dorsal	NMS.G.1991.48.7A
Shieliiformes	Shieliidae	Shielia taiti	[4] Figure 30.B	Complete squamation	Ventral	NMS.G.1991.48.7B
Shieliiformes	Shieliidae	Shielia gibba	[5] Figure 21	Complete squamation	Dorsal or Ventral	GSC 117 181
Shieliiformes	Shieliidae	Shielia parca	[5] Figure 20	Complete squamation	Dorsal	GSC 117 179
Phlebolepidiformes	Phlebolepididae	Phlebolepis elegans	[7] Figure 7	Reconstruction of the complete squamation from several articulated remains	Lateral	Pi-6685, 7050, 6686, 6682, 6731, 6728, inter alia
Phlebolepidiformes	Phlebolepididae	Erepsilepis margaritifera	[5] Figure 25	Complete squamation	Dorsal or Ventral	UALVP 43115
Thelodontiformes	Thelodontididae	Thelodus inauditus	[6] Plate 3	Scale patches	Dorsal or Ventral	UALVP 43141
Thelodontiformes	Thelodontididae	Thelodus laevis	[8] Figure 2	Partial squamation (Lacking part of the head and caudal fin)	Dorsal or Ventral	TUG 1025-1052
Thelodontiformes	Thelodontididae	Thelodus macintoshi	[9] Figure 1	Partial squamation	Dorsal or Ventral	MCZ 2035
Thelodontiformes	Eestilepididae	Eestilepis prominens	[5] Figure 59	Partial squamation	Dorsal (and ventral in part)	GSC 117 198
?Thelodontiformes	Lanarkiidae	Lanarkia horrida	[4] Figure 39	Complete squamation	Dorsal	NMS.G.1991.48.3A
?Thelodontiformes	Lanarkiidae	Lanarkia horrida	[4] Figure 39	Complete squamation	Ventral	NMS.G.1991.48.3B
?Thelodontiformes	Lanarkiidae	Lanarkia lanceolata	[4] Figure 48	Complete squamation	Dorsal or Ventral	NMS.G.1991.48.6
?Thelodontiformes	Lanarkiidae	Lanarkia spinulosa	[4] Figure 45	Partial squamation (Lacking the anterior part of the body)	Dorsal or Ventral	GSE 5977
?Thelodontiformes	Lanarkiidae	Phillipsilepis crassa	[5] Figure 39	Nearly complete squamation (Lacking anteriormost part of the head)	Probably Ventral	GSC 117 182
?Thelodontiformes	Lanarkiidae	Phillipsilepis cornuta	[5] Figure 43	Partial squamation (Lacking the anteriormost part of the head and fins)	Dorsal or Ventral	UALVP 43123
?Thelodontiformes	Lanarkiidae	Phillipsilepis pusilla	[5] Figure 45	Nearly complete squamation (Lacking anteriormost part of the head)	Dorsal or Ventral	GSC 117 186
Thelodontiformes	Archipelepididae	Archipelepis turbinata	[10] Figure 2.A	Partial squamation (Squamation of the lateral body side)	Dorsal or Ventral	UALVP 32990
Thelodontiformes	Archipelepididae	Archipelepis bifurcata	[5] Figure 46	Partial squamation (Lacking the anteriormost part of the head and fins)	Dorsal or Ventral	GSC 117 187
Thelodontiformes	Turiniidae	Turinia pagei	[4] Figure 49	Complete squamation	Ventral	NMS.G.1891.92.133
Thelodontiformes	Nikoliviidae	Nikolivia milesi	[11] Figure 1.B	Scale patches	Dorsal or Ventral	BMNH.P.53902
Furcacaudiformes	Furcacaudidae	Furcacauda heintzae	[12] Figure 2.D	Reconstruction of the complete squamation from several articulated remains	Lateral	NMC 13753; UALVP 32462, 32947,32953, 32958, 32966
Furcacaudiformes	Furcacaudidae	Furcacauda fredholmae	[12] Figure 2.C	Reconstruction of the complete squamation from several articulated remains	Lateral	UALVP 33024, 23154, 32417, 32949, 38074, 39085, 32462; NMC 13752, 13754
Furcacaudiformes	Furcacaudidae	Cometicercus talimaae	[13] Figure 4	Nearly complete squamation (Lacking anteriormost part of the head)	Lateral	UALVP 33207
Furcacaudiformes	Furcacaudidae	Drepanolepis maerssae	[13] Figure 5.A	Complete squamation	Lateral	UALVP 32917
Furcacaudiformes	Furcacaudidae	Sphenonectris turnerae	[12] Figure 2.E	Reconstruction of the complete squamation from several articulated remains	Lateral	UALVP 33023, 38075, 37149, 32920, inter alia
Furcacaudiformes	Pezopallichthydae	Pezopallichthys ritchiei	[12] Figure 2.A	Reconstruction of the complete squamation from several articulated remains	Lateral	UALVP 32994, 29922, 29925, 32991, 32992, 32993, 32995, 32997, 33001, 33002, 33004, 33005, 33007-33009
