# Supplementary material for: Squamation and ecology of thelodonts
Source: PLoS One. 2017 Feb 27;12(2):e0172781. doi: 10.1371/journal.pone.0172781 (PMC5328365; doi:10.1371/journal.pone.0172781)
Supplement: S4 Table — Taxonomic identification and topological series are given for each scale. (XLSX) [file pone.0172781.s004.xlsx]

## Sheet: S4 Table
S4 Table. Summary details for all studied thelodont scales coming from disarticulated remains. Taxonomic identification and topological series are given for each scale.
Order	Family	Species	Source	Scale topological series
Sandiviiformes	Sandiviidae	Sandivia melinkovi	[14]	head
Sandiviiformes	Sandiviidae	Sandivia melinkovi	[14]	transitional
Sandiviiformes	Sandiviidae	Sandivia melinkovi	[14]	"small peculiar scales"
Sandiviiformes	Sandiviidae	Sandivia melinkovi	[14]	trunk
Sandiviiformes	Sandiviidae	Sandivia angusta	[14]	head
Sandiviiformes	Sandiviidae	Sandivia angusta	[14]	transitional
Sandiviiformes	Sandiviidae	Sandivia angusta	[14]	trunk
Sandiviiformes	Stroinolepididae	Stroinolepis maenniki	[15]	head
Sandiviiformes	Stroinolepididae	Stroinolepis maenniki	[15]	transitional
Sandiviiformes	Stroinolepididae	Stroinolepis maenniki	[15]	trunk-pinnal
Sandiviiformes	Stroinolepididae	Valyalepis crista	[16]	rostral
Sandiviiformes	Stroinolepididae	Valyalepis crista	[16]	postpectoral, precaudal and pinnal
Sandiviiformes	Stroinolepididae	Valyalepis crista	[16]	cephalo-pectoral
Sandiviiformes	Angaralepididae	Angaralepis moskalenkoae	[14]	head
Sandiviiformes	Angaralepididae	Angaralepis moskalenkoae	[14]	transitional
Sandiviiformes	Angaralepididae	Angaralepis moskalenkoae	[14]	trunk
?Sandiviiformes	incertae sedis	Larolepis darbyi	[17]	unknown
Loganelliiformes	Loganelliidae	Loganellia aldridgei	[18]	pinnal
Loganelliiformes	Loganelliidae	Loganellia aldridgei	[18]	transitional/trunk
Loganelliiformes	Loganelliidae	Loganellia aldridgei	[19]	head
Loganelliiformes	Loganelliidae	Loganellia almgreeni	[20]	head
Loganelliiformes	Loganelliidae	Loganellia almgreeni	[20]	transitional
Loganelliiformes	Loganelliidae	Loganellia almgreeni	[20]	trunk
Loganelliiformes	Loganelliidae	Loganellia asiatica	[21]	head
Loganelliiformes	Loganelliidae	Loganellia asiatica	[21]	transitional
Loganelliiformes	Loganelliidae	Loganellia asiatica	[21]	trunk
Loganelliiformes	Loganelliidae	Loganellia avonia	[19]	head
Loganelliiformes	Loganelliidae	Loganellia avonia	[19]	transitional
Loganelliiformes	Loganelliidae	Loganellia avonia	[19]	trunk
Loganelliiformes	Loganelliidae	Loganellia cuneata	[22]	head
Loganelliiformes	Loganelliidae	Loganellia cuneata	[22]	trunk
Loganelliiformes	Loganelliidae	Loganellia cuneata	[22]	trunk
Loganelliiformes	Loganelliidae	Loganellia cuneata	[22]	transitional
Loganelliiformes	Loganelliidae	Loganellia einari	[23]	rostral
Loganelliiformes	Loganelliidae	Loganellia einari	[23]	cephalo-pectoral
Loganelliiformes	Loganelliidae	Loganellia einari	[23]	postpectoral and precaudal
Loganelliiformes	Loganelliidae	Loganellia einari	[23]	pinnal
Loganelliiformes	Loganelliidae	Loganellia exilis	[5]	rostral
Loganelliiformes	Loganelliidae	Loganellia exilis	[5]	cephalo-pectoral
Loganelliiformes	Loganelliidae	Loganellia exilis	[5]	postpectoral, precaudal and pinnal
Loganelliiformes	Loganelliidae	Loganellia exilis	[5]	postpectoral, precaudal and pinnal
Loganelliiformes	Loganelliidae	Loganellia grossi	[23]	head and transitional
Loganelliiformes	Loganelliidae	Loganellia grossi	[23]	trunk
Loganelliiformes	Loganelliidae	Loganellia incompta	[14]	head
Loganelliiformes	Loganelliidae	Loganellia incompta	[14]	transitional
Loganelliiformes	Loganelliidae	Loganellia incompta	[14]	trunk
Loganelliiformes	Loganelliidae	Loganellia matura	[15]	head
Loganelliiformes	Loganelliidae	Loganellia matura	[15]	transitional
Loganelliiformes	Loganelliidae	Loganellia matura	[15]	trunk
Loganelliiformes	Loganelliidae	Loganellia sibirica	[21]	head
Loganelliiformes	Loganelliidae	Loganellia sibirica	[21]	transitional
Loganelliiformes	Loganelliidae	Loganellia sibirica	[21]	trunk
Loganelliiformes	Loganelliidae	Loganellia tuvaensis	[20]	head
Loganelliiformes	Loganelliidae	Loganellia tuvaensis	[20]	transitional
Loganelliiformes	Loganelliidae	Loganellia tuvaensis	[20]	trunk
Loganelliiformes	Loganelliidae	Loganellia unispinata	[24]	trunk
Loganelliiformes	Loganelliidae	Loganellia unispinata	[24]	trunk
Loganelliiformes	Loganelliidae	Talimaalepis rimae	[25]	rostral
Loganelliiformes	Loganelliidae	Talimaalepis rimae	[26]	cephalo-pectoral
Loganelliiformes	Loganelliidae	Talimaalepis rimae	[25]	trunk
Loganelliiformes	Loganelliidae	Talimaalepis kadvoiensis	[25]	rostral
Loganelliiformes	Loganelliidae	Talimaalepis kadvoiensis	[25]	cephalo-pectoral
Loganelliiformes	Loganelliidae	Talimaalepis kadvoiensis	[25]	trunk
Loganelliiformes	Nunavutiidae	Nunavutia fasciata	[5]	trunk
Shieliiformes	Shieliidae	Shielia gibba	[5]	cephalo-pectoral
Shieliiformes	Shieliidae	Shielia gibba	[5]	postpectoral and precaudal
Shieliiformes	Shieliidae	Shielia multispinata	[15]	head and transitional
Shieliiformes	Shieliidae	Shielia multispinata	[15]	trunk
Shieliiformes	Shieliidae	Shielia parca	[5]	rostral
Shieliiformes	Shieliidae	Shielia parca	[5]	cephalo-pectoral
Shieliiformes	Shieliidae	Shielia parca	[5]	fin
Shieliiformes	Shieliidae	Shielia parca	[5]	postpectoral and precaudal
Shieliiformes	Shieliidae	Paralogania kummerowi	[24]	head
Shieliiformes	Shieliidae	Paralogania kummerowi	[24]	transitional
Shieliiformes	Shieliidae	Paralogania kummerowi	[24]	trunk
Shieliiformes	Shieliidae	Paralogania borealis	[21]	head, transitional and trunk
Shieliiformes	Shieliidae	Paralogania consimilis	[15]	head
Shieliiformes	Shieliidae	Paralogania consimilis	[15]	transitional
Shieliiformes	Shieliidae	Paralogania consimilis	[15]	trunk
Shieliiformes	Shieliidae	Paralogania ex gr. martinssoni	[15]	head
Shieliiformes	Shieliidae	Paralogania ex gr. martinssoni	[15]	transitional
Shieliiformes	Shieliidae	Paralogania ex gr. martinssoni	[15]	trunk
Shieliiformes	Shieliidae	Paralogania foliala	[20]	head
Shieliiformes	Shieliidae	Paralogania foliala	[20]	transitional
Shieliiformes	Shieliidae	Paralogania foliala	[20]	trunk
Shieliiformes	Shieliidae	Paralogania kaarmisensis	[27]	head
Shieliiformes	Shieliidae	Paralogania kaarmisensis	[27]	transitional
Shieliiformes	Shieliidae	Paralogania kaarmisensis	[27]	trunk
Shieliiformes	Shieliidae	Paralogania kachanovi	[28]	head
Shieliiformes	Shieliidae	Paralogania kachanovi	[28]	transitional
Shieliiformes	Shieliidae	Paralogania kachanovi	[28]	trunk
Shieliiformes	Shieliidae	Paralogania klubovi	[15]	head
Shieliiformes	Shieliidae	Paralogania klubovi	[15]	transitional
Shieliiformes	Shieliidae	Paralogania klubovi	[15]	trunk
Shieliiformes	Shieliidae	Paralogania klubovi	[15]	trunk
Shieliiformes	Shieliidae	Paralogania ludlowiensis	[29]	head
Shieliiformes	Shieliidae	Paralogania ludlowiensis	[29]	transitional
Shieliiformes	Shieliidae	Paralogania ludlowiensis	[29]	trunk
Shieliiformes	Shieliidae	Paralogania martinssoni	[27]	head
Shieliiformes	Shieliidae	Paralogania martinssoni	[27]	transitional
Shieliiformes	Shieliidae	Paralogania martinssoni	[27]	trunk
Shieliiformes	Shieliidae	Paralogania menneri	[28]	head
Shieliiformes	Shieliidae	Paralogania menneri	[28]	transitional
Shieliiformes	Shieliidae	Paralogania menneri	[28]	trunk
Shieliiformes	Shieliidae	Paralogania menneri	[28]	trunk
Shieliiformes	Shieliidae	Paralogania perensae	[22]	head
Shieliiformes	Shieliidae	Paralogania perensae	[22]	transitional
Shieliiformes	Shieliidae	Paralogania perensae	[22]	trunk
Shieliiformes	Shieliidae	Paralogania readbayensis	[5]	transitional
Shieliiformes	Shieliidae	Paralogania readbayensis	[5]	trunk
Shieliiformes	Shieliidae	Paralogania readbayensis	[5]	head
Shieliiformes	Shieliidae	Paralogania tarranti	[24]	head
Shieliiformes	Shieliidae	Paralogania tarranti	[24]	transitional
Shieliiformes	Shieliidae	Paralogania tarranti	[24]	trunk
Shieliiformes	Shieliidae	Paralogania wilsoni	[28]	head
Shieliiformes	Shieliidae	Paralogania wilsoni	[28]	transitional
Shieliiformes	Shieliidae	Paralogania wilsoni	[28]	trunk
Shieliiformes	Shieliidae	Valiukia flabellata	[28]	head
Shieliiformes	Shieliidae	Valiukia flabellata	[28]	transitional
Shieliiformes	Shieliidae	Valiukia flabellata	[28]	trunk
Shieliiformes	Shieliidae	Nethertonodus prodigialis	[24]	head
Shieliiformes	Shieliidae	Nethertonodus prodigialis	[24]	transitional
Shieliiformes	Shieliidae	Nethertonodus prodigialis	[24]	trunk
Shieliiformes	Shieliidae	Nethertonodus laadjalaensis	[22]	trunk
Shieliiformes	Shieliidae	Nethertonodus laadjalaensis	[22]	trunk
Shieliiformes	Shieliidae	Praetrilogania grabion	[20]	head/transitional
Shieliiformes	Shieliidae	Praetrilogania grabion	[20]	trunk
Phlebolepidiformes	Phlebolepididae	Phlebolepis ornata	[7]	rostral
Phlebolepidiformes	Phlebolepididae	Phlebolepis ornata	[7]	cephalo-pectoral
Phlebolepidiformes	Phlebolepididae	Phlebolepis ornata	[7]	postpectoral
Phlebolepidiformes	Phlebolepididae	Phlebolepis ornata	[7]	precaudal
Phlebolepidiformes	Phlebolepididae	Phlebolepis ornata	[7]	pinnal
Phlebolepidiformes	Phlebolepididae	Helenolepis obruchevi	[21]	trunk
Phlebolepidiformes	Phlebolepididae	Helenolepis multicostata	[21]	trunk
Phlebolepidiformes	Phlebolepididae	Helenolepis navicularis	[21]	head
Phlebolepidiformes	Phlebolepididae	Helenolepis navicularis	[21]	trunk
Phlebolepidiformes	Katoporididae	Trimerolepis lithuanica	[21]	head
Phlebolepidiformes	Katoporididae	Trimerolepis lithuanica	[21]	transitional
Phlebolepidiformes	Katoporididae	Trimerolepis lithuanica	[21]	trunk
Phlebolepidiformes	Katoporididae	Trimerolepis lithuanica	[21]	trunk
Phlebolepidiformes	Katoporididae	Trimerolepis gemella	[5]	head
Phlebolepidiformes	Katoporididae	Trimerolepis gemella	[5]	transitional
Phlebolepidiformes	Katoporididae	Trimerolepis gemella	[5]	trunk
Phlebolepidiformes	Katoporididae	Trimerolepis serrata	[5]	head
Phlebolepidiformes	Katoporididae	Trimerolepis serrata	[5]	transitional
Phlebolepidiformes	Katoporididae	Trimerolepis serrata	[5]	trunk
Phlebolepidiformes	Katoporididae	Trimerolepis timanica	[21]	head
Phlebolepidiformes	Katoporididae	Trimerolepis timanica	[21]	transitional
Phlebolepidiformes	Katoporididae	Trimerolepis timanica	[21]	trunk
Phlebolepidiformes	Katoporididae	Trimerolepis tricava	[21]	head
Phlebolepidiformes	Katoporididae	Trimerolepis tricava	[21]	transitional
Phlebolepidiformes	Katoporididae	Trimerolepis tricava	[21]	trunk
Phlebolepidiformes	Katoporididae	Goniporus alatus	[21]	head
Phlebolepidiformes	Katoporididae	Goniporus alatus	[21]	transitional
Phlebolepidiformes	Katoporididae	Goniporus alatus	[21]	trunk
Phlebolepidiformes	Katoporodidae	Niurolepis susanae	[30]	head
Phlebolepidiformes	Katoporodidae	Niurolepis susanae	[30]	transitional
Phlebolepidiformes	Katoporodidae	Niurolepis susanae	[30]	trunk
Phlebolepidiformes	Katoporididae	Zueguelepis potanus	[31]	head
Phlebolepidiformes	Katoporididae	Zueguelepis potanus	[31]	transitional
Phlebolepidiformes	Katoporididae	Zueguelepis potanus	[31]	trunk
Phlebolepidiformes	Katoporididae	Overia adraini	[5]	head
Phlebolepidiformes	Katoporididae	Overia adraini	[5]	head
Phlebolepidiformes	Katoporididae	Overia adraini	[5]	transitional
Phlebolepidiformes	Katoporididae	Overia adraini	[5]	transitional
Phlebolepidiformes	Katoporididae	Overia adraini	[5]	trunk
Phlebolepidiformes	Katoporididae	Overia adraini	[5]	trunk
Thelodontiformes	Thelodontididae	Thelodus parvidens	[14]	head
Thelodontiformes	Thelodontididae	Thelodus parvidens	[14]	transitional
Thelodontiformes	Thelodontididae	Thelodus parvidens	[14]	trunk
Thelodontiformes	Thelodontididae	Thelodus admirabilis	[14]	unknown
Thelodontiformes	Thelodontididae	Thelodus admirabilis	[14]	unknown
Thelodontiformes	Thelodontididae	Thelodus calvus	[15]	trunk
Thelodontiformes	Thelodontididae	Thelodus carinatus	[14]	head
Thelodontiformes	Thelodontididae	Thelodus carinatus	[14]	transitional
Thelodontiformes	Thelodontididae	Thelodus carinatus	[14]	trunk
Thelodontiformes	Thelodontididae	Thelodus carinatus	[14]	trunk
Thelodontiformes	Thelodontididae	Thelodus laevis	[14]	head
Thelodontiformes	Thelodontididae	Thelodus laevis	[14]	transitional
Thelodontiformes	Thelodontididae	Thelodus laevis	[14]	trunk
Thelodontiformes	Thelodontididae	Thelodus laevis	[14]	trunk
Thelodontiformes	Thelodontididae	Thelodus marginatus	[21]	head
Thelodontiformes	Thelodontididae	Thelodus marginatus	[21]	transitional
Thelodontiformes	Thelodontididae	Thelodus marginatus	[21]	trunk
Thelodontiformes	Thelodontididae	Thelodus marginatus	[21]	trunk
Thelodontiformes	Thelodontididae	Thelodus matukhini	[21]	head
Thelodontiformes	Thelodontididae	Thelodus matukhini	[21]	transitional
Thelodontiformes	Thelodontididae	Thelodus matukhini	[21]	trunk
Thelodontiformes	Thelodontididae	Thelodus matukhini	[21]	trunk
Thelodontiformes	Thelodontididae	Thelodus sculptilis	[14]	head
Thelodontiformes	Thelodontididae	Thelodus sculptilis	[14]	transitional
Thelodontiformes	Thelodontididae	Thelodus sculptilis	[14]	trunk
Thelodontiformes	Thelodontididae	Thelodus traquairi	[32]	postpectoral
Thelodontiformes	Thelodontididae	Thelodus trilobatus	[24]	head
Thelodontiformes	Thelodontididae	Thelodus trilobatus	[24]	transitional/trunk
Thelodontiformes	Thelodontididae	Thelodus visvaldi	[28]	head/transitional
Thelodontiformes	Thelodontididae	Thelodus visvaldi	[28]	trunk
Thelodontiformes	Thelodontididae	Parathelodus scitulus	[33]	trunk
Thelodontiformes	Thelodontididae	Parathelodus asiaticus	[33]	trunk
Thelodontiformes	Thelodontididae	Parathelodus asiaticus	[34]	head/transitional
Thelodontiformes	Thelodontididae	Parathelodus catalatus	[33]	trunk
Thelodontiformes	Thelodontididae	Parathelodus cornuformis	[33]	trunk
Thelodontiformes	Thelodontididae	Parathelodus trilobatus	[33]	trunk
Thelodontiformes	Archipelepididae	Archipelepis turbinata	[10]	anterolateral
Thelodontiformes	Archipelepididae	Archipelepis turbinata	[10]	trunk
Thelodontiformes	Archipelepididae	Archipelepis turbinata	[10]	pinnal
Thelodontiformes	Archipelepididae	Archipelepis bifurcata	[5]	unknown
Thelodontiformes	Boothialepididae	Boothialepis throsteinssoni	[35]	head
Thelodontiformes	Boothialepididae	Boothialepis throsteinssoni	[35]	transitional
Thelodontiformes	Boothialepididae	Boothialepis throsteinssoni	[35]	trunk
Thelodontiformes	Turiniidae	Turinia pagei	[36]	head
Thelodontiformes	Turiniidae	Turinia pagei	[36]	transitional
Thelodontiformes	Turiniidae	Turinia pagei	[36]	trunk
Thelodontiformes	Turiniidae	Turinia antarctica	[37]	head
Thelodontiformes	Turiniidae	Turinia antarctica	[37]	transitional
Thelodontiformes	Turiniidae	Turinia antarctica	[37]	trunk
Thelodontiformes	Turiniidae	Turinia australiensis	[14]	head
Thelodontiformes	Turiniidae	Turinia australiensis	[14]	transitional
Thelodontiformes	Turiniidae	Turinia australiensis	[14]	trunk
Thelodontiformes	Turiniidae	Turinia barentsia	[38]	transitional
Thelodontiformes	Turiniidae	Turinia barentsia	[38]	trunk
Thelodontiformes	Turiniidae	Turinia composita	[39]	trunk
Thelodontiformes	Turiniidae	Turinia composita	[39]	transitional
Thelodontiformes	Turiniidae	Turinia composita	[39]	trunk
Thelodontiformes	Turiniidae	Turinia fuscina	[40]	unknown
Thelodontiformes	Turiniidae	Turinia gavinyoungi	[41]	head
Thelodontiformes	Turiniidae	Turinia gavinyoungi	[41]	transitional
Thelodontiformes	Turiniidae	Turinia gavinyoungi	[42]	trunk
Thelodontiformes	Turiniidae	Turinia gondwana	[43]	head/transitional
Thelodontiformes	Turiniidae	Turinia gondwana	[43]	trunk
Thelodontiformes	Turiniidae	Turinia gondwana	[43]	trunk
Thelodontiformes	Turiniidae	Turinia hutkensis	[44]	head/transitional
Thelodontiformes	Turiniidae	Turinia hutkensis	[44]	trunk
Thelodontiformes	Turiniidae	Turinia nachoi	[36]	head
Thelodontiformes	Turiniidae	Turinia nachoi	[36]	transitional
Thelodontiformes	Turiniidae	Turinia nachoi	[36]	trunk
Thelodontiformes	Turiniidae	Turinia pagoda	[45]	trunk
Thelodontiformes	Turiniidae	Turinia polita	[21]	head
Thelodontiformes	Turiniidae	Turinia polita	[21]	transitional
Thelodontiformes	Turiniidae	Turinia polita	[21]	trunk
Thelodontiformes	Turiniidae	Arianalepis megacostata	[46]	head
Thelodontiformes	Turiniidae	Arianalepis megacostata	[46]	trunk
Thelodontiformes	Turiniidae	Australolepis seddoni	[47]	head
Thelodontiformes	Turiniidae	Australolepis seddoni	[46]	transitional
Thelodontiformes	Turiniidae	Australolepis seddoni	[47]	trunk
Thelodontiformes	Turiniidae	Jesslepis johnsoni	[41]	head
Thelodontiformes	Turiniidae	Jesslepis johnsoni	[41]	transitional
Thelodontiformes	Turiniidae	Jesslepis johnsoni	[41]	trunk
Thelodontiformes	Turiniidae	Boreania minima	[39]	head
Thelodontiformes	Turiniidae	Boreania minima	[39]	transitional
Thelodontiformes	Turiniidae	Boreania minima	[39]	trunk
Thelodontiformes	Turiniidae	Woodfjordia collisa	[48]	rostral
Thelodontiformes	Turiniidae	Woodfjordia collisa	[48]	cephalo-pectoral
Thelodontiformes	Turiniidae	Woodfjordia collisa	[48]	postpectoral
Thelodontiformes	Barlowodide	Barlowodus excelsus	[5]	head/transitional
Thelodontiformes	Barlowodide	Barlowodus excelsus	[5]	trunk
Thelodontiformes	Barlowodide	Barlowodus floralis	[5]	head/transitional
Thelodontiformes	Barlowodide	Barlowodus floralis	[5]	trunk
Thelodontiformes	Barlowodide	Barlowodus tridens	[5]	trunk
Thelodontiformes	Nikoliviidae	Nikolivia oervigi	[21]	unknown
Thelodontiformes	Nikoliviidae	Nikolivia aligera	[39]	head
Thelodontiformes	Nikoliviidae	Nikolivia aligera	[39]	head
Thelodontiformes	Nikoliviidae	Nikolivia aligera	[39]	transitional
Thelodontiformes	Nikoliviidae	Nikolivia aligera	[39]	trunk
Thelodontiformes	Nikoliviidae	Nikolivia aligera	[39]	trunk
Thelodontiformes	Nikoliviidae	Nikolivia auriculata	[5]	head/transitional
Thelodontiformes	Nikoliviidae	Nikolivia auriculata	[5]	trunk
Thelodontiformes	Nikoliviidae	Nikolivia auriculata	[5]	trunk
Thelodontiformes	Nikoliviidae	Nikolivia balabayi	[21]	unknown
Thelodontiformes	Nikoliviidae	Nikolivia balabayi	[21]	unknown
Thelodontiformes	Nikoliviidae	Nikolivia depressa	[38]	head
Thelodontiformes	Nikoliviidae	Nikolivia depressa	[38]	transitional
Thelodontiformes	Nikoliviidae	Nikolivia depressa	[38]	trunk
Thelodontiformes	Nikoliviidae	Nikolivia gutta	[38]	head
Thelodontiformes	Nikoliviidae	Nikolivia gutta	[38]	transitional/trunk
Thelodontiformes	Nikoliviidae	Chattertonodus cometoides	[5]	transitional
Thelodontiformes	Nikoliviidae	Chattertonodus cometoides	[5]	trunk
Thelodontiformes	Nikoliviidae	Chattertonodus cometoides	[5]	trunk
Thelodontiformes	Talivaliidae	Talivalia elongata	[5]	head
Thelodontiformes	Talivaliidae	Talivalia elongata	[5]	transitional
Thelodontiformes	Talivaliidae	Talivalia elongata	[5]	trunk
Thelodontiformes	Talivaliidae	Talivalia svalbardia	[48]	rostral
Thelodontiformes	Talivaliidae	Talivalia svalbardia	[48]	cephalo-pectoral
Thelodontiformes	Talivaliidae	Talivalia svalbardia	[48]	postpectoral
Thelodontiformes	Talivaliidae	Talivalia svalbardia	[48]	precaudal
Thelodontiformes	Talivaliidae	Talivalia svalbardia	[48]	pinnal
Thelodontiformes	Talivaliidae	Glacialepis corpulenta	[5]	transitional
Thelodontiformes	Talivaliidae	Glacialepis corpulenta	[5]	trunk
Thelodontiformes	Talivaliidae	Amaltheolepis winsnesi	[48]	rostral
Thelodontiformes	Talivaliidae	Amaltheolepis winsnesi	[48]	cephalo-pectoral
Thelodontiformes	Talivaliidae	Amaltheolepis winsnesi	[48]	postpectoral
Thelodontiformes	Talivaliidae	Amaltheolepis winsnesi	[48]	precaudal
Thelodontiformes	Talivaliidae	Amaltheolepis winsnesi	[48]	pinnal
Thelodontiformes	Talivaliidae	Amaltheolepis baltica	[21]	unknown
Thelodontiformes	Talivaliidae	Amaltheolepis bystrovi	[21]	unknown
Thelodontiformes	Talivaliidae	Amaltheolepis bystrovi	[21]	unknown
Thelodontiformes	Talivaliidae	Amaltheolepis austfjordia	[48]	rostral
Thelodontiformes	Talivaliidae	Amaltheolepis austfjordia	[48]	cephalo-pectoral
Thelodontiformes	Talivaliidae	Amaltheolepis austfjordia	[48]	postpectoral
Thelodontiformes	Talivaliidae	Amaltheolepis austfjordia	[48]	precaudal
Thelodontiformes	Talivaliidae	Amaltheolepis austfjordia	[48]	pinnal
Thelodontiformes	Talivaliidae	Amaltheolepis montiwatsonia	[48]	rostral
Thelodontiformes	Talivaliidae	Amaltheolepis montiwatsonia	[48]	cephalo-pectoral
Thelodontiformes	Talivaliidae	Amaltheolepis montiwatsonia	[48]	postpectoral
Thelodontiformes	Talivaliidae	Amaltheolepis montiwatsonia	[48]	precaudal
Thelodontiformes	Talivaliidae	Amaltheolepis montiwatsonia	[48]	pinnal
Thelodontiformes	Apalolepididae	Apalolepis obruchevi	[21]	head/transitional
Thelodontiformes	Apalolepididae	Apalolepis obruchevi	[21]	trunk
Thelodontiformes	Apalolepididae	Apalolepis angelica	[38]	unknown
Thelodontiformes	Apalolepididae	Apalolepis brotzeni	[21]	head/transitional
Thelodontiformes	Apalolepididae	Apalolepis brotzeni	[21]	trunk
Thelodontiformes	Apalolepididae	Apalolepis toombsi	[49]	unknown
Thelodontiformes	Apalolepididae	Gampsolepis insueta	[21]	unknown
Thelodontiformes	Apalolepididae	Gampsolepis insueta	[21]	unknown
Thelodontiformes	incertae sedis	Skamolepis fragilis	[21]	unknown
incertae sedis	Oeseliidae	Oeselia mosaica	[50]	head
incertae sedis	Oeseliidae	Oeselia mosaica	[50]	transitional
incertae sedis	Oeseliidae	Oeselia mosaica	[50]	trunk
incertae sedis	Longodidae	Longodus acicularis	[22]	head
incertae sedis	Longodidae	Longodus acicularis	[22]	transitional
incertae sedis	Longodidae	Longodus acicularis	[22]	trunk
incertae sedis	incertae sedis	Thulolepis striaspina	[20]	trunk
incertae sedis	incertae sedis	Thulolepis striaspina	[20]	transitional
incertae sedis	incertae sedis	Thulolepis striaspina	[20]	trunk
incertae sedis	incertae sedis	Sophialepis ancorata	[5]	head
incertae sedis	incertae sedis	Sophialepis ancorata	[14]	transitional
incertae sedis	incertae sedis	Sophialepis ancorata	[14]	trunk
Furcacaudiformes	Furcacaudidae	Canonia grossi	[14]	unknown
Furcacaudiformes	Furcacaudidae	Canonia costulata	[5]	head
Furcacaudiformes	Furcacaudidae	Canonia costulata	[5]	transitional/trunk
Furcacaudiformes	Furcacaudidae	Canonia kaerberi	[39]	unknown
