# Supplementary material for: Squamation and ecology of thelodonts
Source: PLoS One. 2017 Feb 27;12(2):e0172781. doi: 10.1371/journal.pone.0172781 (PMC5328365; doi:10.1371/journal.pone.0172781)
Supplement: S5 Table — (XLSX) [file pone.0172781.s005.xlsx]

## Sheet: S5 Table
S5 Table. Numerical values for all variables measured on shark scales of known morphotype and functional type.
Functional type	Morphotype	Species	Registration number	MLC (µm)	MWC (µm)	RLA (µm)	LLR (µm)	LSR (µm)	ACS (µm2)	CP (µm)	Circularity	Roundness	Solidity	MLC/MWC	RLA/MLC	RLA2/ACS	(MLC*MWC)/ACS	LLR/MLC	(LLR-LSR)/MLC	CP/MLC
Bioluminescent	1	Isistius brasiliensis	MCTA-00477	158	135	0	0	0	9990	473	0.56	0.76	0.77	1.17037	0	0	2.13514	0	0	2.99367
Bioluminescent	1	Etmopterus bigelowi	MCTA-00459	222	177	0	0	0	19954	654	0.59	0.78	0.78	1.25424	0	0	1.96923	0	0	2.94595
Bioluminescent	1	Dalatias licha	MCTA-00511	516	426	0	0	0	95997	1439	0.58	0.67	0.79	1.21127	0	0	2.28982	0	0	2.78876
Bioluminescent	1	Etmopterus pusillus	MZB 93-0302	359	379	0	0	0	52043	1141	0.5	0.78	0.72	0.94723	0	0	2.6144	0	0	3.17827
Bioluminescent	1	Isistius brasiliensis	MCTA-00477	159	155	0	0	0	11031	464	0.64	0.84	0.82	1.02581	0	0	2.23416	0	0	2.91824
Bioluminescent	1	Dalatias licha	MCTA-00511	525	491	0	0	0	97741	1676	0.44	0.9	0.64	1.06925	0	0	2.63733	0	0	3.19238
Bioluminescent	1	Etmopterus pusillus	MZB 93-0302	232	266	0	0	0	30682	938	0.44	0.86	0.7	0.87218	0	0	2.01134	0	0	4.0431
Bioluminescent	2	Etmopterus spinax	MCTA-00230	362	59	0	0	0	14168	764	0.31	0.15	0.9	6.13559	0	0	1.50748	0	0	2.1105
Bioluminescent	2	Etmopterus spinax	MCTA-00230	336	82	0	0	0	15177	769	0.32	0.17	0.77	4.09756	0	0	1.81538	0	0	2.28869
Bioluminescent	2	Etmopterus spinax	MCTA-00230	420	72	0	0	0	17913	901	0.28	0.13	0.89	5.83333	0	0	1.68816	0	0	2.14524
Bioluminescent	2	Etmopterus spinax	MCTA-00230	370	58	0	0	0	18177	867	0.3	0.14	0.79	6.37931	0	0	1.18061	0	0	2.34324
Bioluminescent	2	Etmopterus spinax	MCTA-00230	389	72	0	0	0	18849	901	0.29	0.17	0.79	5.40278	0	0	1.48591	0	0	2.3162
Bioluminescent	2	Etmopterus spinax	MCTA-00230	371	52	0	0	0	16872	836	0.3	0.15	0.79	7.13462	0	0	1.14343	0	0	2.25337
Bioluminescent	2	Etmopterus spinax	MCTA-00230	358	59	0	0	0	16030	798	0.32	0.14	0.88	6.0678	0	0	1.31765	0	0	2.22905
Bioluminescent	3	Etmopterus lucifer	MZB 83-2807	563	163	0	0	0	62460	1238	0.51	0.27	0.97	3.45399	0	0	1.46924	0	0	2.19893
Bioluminescent	3	Etmopterus lucifer	MZB 83-2807	519	191	0	0	0	62841	1161	0.59	0.34	0.97	2.71728	0	0	1.57746	0	0	2.23699
Bioluminescent	3	Etmopterus lucifer	MZB 83-2807	703	198	0	0	0	79763	1505	0.44	0.26	0.92	3.55051	0	0	1.74509	0	0	2.14083
Bioluminescent	3	Centroscyllium fabricii	MZB 83-3022	488	165	0	0	0	55225	1093	0.58	0.31	0.97	2.95758	0	0	1.45804	0	0	2.23975
Bioluminescent	3	Etmopterus lucifer	MZB 83-2807	630	185	0	0	0	74868	1422	0.47	0.24	0.95	3.40541	0	0	1.55674	0	0	2.25714
Bioluminescent	3	Centroscyllium fabricii	MZB 83-3022	392	145	0	0	0	44194	921	0.65	0.37	0.97	2.70345	0	0	1.28615	0	0	2.34949
Bioluminescent	3	Etmopterus lucifer	MZB 83-2807	631	222	0	0	0	82055	1425	0.51	0.28	0.91	2.84234	0	0	1.70717	0	0	2.25832
Defensive	4	Squalus blainvillei	MZB 050881	465	293	465	465	465	61485	1308	0.45	0.66	0.75	1.58703	1	3.51671	2.21591	1	0	2.8129
Defensive	4	Squalus acanthias	MCTA-00506	398	218	398	398	398	40687	965	0.55	0.52	0.84	1.82569	1	3.89323	2.13247	1	0	2.42462
Defensive	4	Oxynotus centrina	MCTA-Patch of scales	963	1216	963	963	963	464285	3954	0.37	0.61	0.66	0.791941	1	1.99741	2.52217	1	0	4.10592
Defensive	4	Squalus acanthias	MCTA-00506	421	232	421	421	421	39096	1080	0.42	0.64	0.7	1.81466	1	4.53348	2.49826	1	0	2.56532
Defensive	4	Deania calcea	MCTA-00434	937	901	937	937	937	295976	2984	0.42	0.79	0.65	1.03996	1	2.96635	2.85238	1	0	3.18463
Defensive	4	Deania calcea	MCTA-00434	1132	970	1132	1132	1132	359422	3544	0.36	0.74	0.71	1.16701	1	3.56524	3.05502	1	0	3.13074
Defensive	4	Oxynotus centrina	MCTA-Patch of scales	1134	1257	1134	1134	1134	628132	4137	0.46	0.8	0.67	0.902148	1	2.04727	2.26933	1	0	3.64815
Hydrodynamic	5	Carcharhinus melanopterus	MCTA-00495	275	259	189	275	124	49915	801	0.98	0.93	1	1.06178	0.687273	0.715637	1.42693	1	0.549091	2.91273
Hydrodynamic	5	Carcharhinus sorrah	MCTA-00510	233	235	150	233	83	35726	701	0.91	0.97	0.99	0.991489	0.643777	0.629793	1.53264	1	0.643777	3.00858
Hydrodynamic	5	Isurus oxyrinchus	MCTA-00508	182	179	135	182	98	21679	532	0.96	0.84	1	1.01676	0.741758	0.840675	1.50274	1	0.461538	2.92308
Hydrodynamic	5	Sphyrna zygaena	MCTA-00090	200	170	148	200	115	22313	560	0.9	0.98	0.98	1.17647	0.74	0.98167	1.52378	1	0.425	2.8
Hydrodynamic	5	Prionace glauca	MCTA-00507	331	269	231	331	169	63696	912	0.96	0.82	1	1.23048	0.697885	0.837745	1.39787	1	0.489426	2.75529
Hydrodynamic	5	Carcharhinus brachyurus	MOVI-24648	198	202	165	198	135	30983	633	0.97	0.9	1	0.980198	0.833333	0.878708	1.2909	1	0.318182	3.19697
Hydrodynamic	5	Sphyrna tiburo	MCTA-00516	125	140	105	125	86	14536	442	0.93	0.94	1	0.892857	0.84	0.758462	1.20391	1	0.312	3.536
Abrasive	6	Scyliorhinus canicula	-	516	312	0	0	0	103822	1338	0.73	0.61	0.94	1.65385	0	0	1.55065	0	0	2.59302
Abrasive	6	Mustelus mustelus	-	355	209	0	0	0	50397	893	0.8	0.59	0.96	1.69856	0	0	1.47221	0	0	2.51549
Abrasive	6	Scyliorhinus stellaris	MCTA-00093	886	903	0	0	0	523744	3002	0.73	0.94	0.97	0.981174	0	0	1.52757	0	0	3.38826
Abrasive	6	Chiloscillium puntatum	MCTA-00471	827	722	0	0	0	364322	2309	0.86	0.85	0.98	1.14543	0	0	1.63892	0	0	2.79202
Abrasive	6	Ginglyomostoma cirratum	MCTA-00487	452	437	0	0	0	135469	1382	0.85	0.89	0.95	1.03432	0	0	1.45808	0	0	3.05752
Abrasive	6	Galeorhinus galeus	MCTA-00505	223	344	0	0	0	69244	965	0.94	0.72	1	0.648256	0	0	1.10785	0	0	4.32735
Abrasive	6	Prionace glauca	MCTA-00507	281	407	0	0	0	90203	1215	0.77	0.7	0.91	0.690418	0	0	1.26788	0	0	4.32384
Abrasive	7	Centrophorus squamosus	MZB 83-3037	797	670	686	805	554	410844	2506	0.82	0.83	0.97	1.18955	0.860728	1.14544	1.29974	1.01004	0.314931	3.14429
Abrasive	7	Centrophorus granulosus	MCTA-Patch of scales	649	511	400	501	322	253883	1907	0.88	0.73	0.97	1.27006	0.616333	0.630212	1.30627	0.771957	0.275809	2.93837
Abrasive	7	Centrophorus granulosus	MCTA-Patch of scales	779	774	301	378	109	402453	2353	0.91	0.95	0.99	1.00646	0.386393	0.225122	1.49818	0.485237	0.345315	3.02054
Abrasive	7	Centrophorus granulosus	MCTA-Patch of scales	902	785	441	593	270	452330	2617	0.83	0.81	0.97	1.14904	0.488914	0.429954	1.56538	0.657428	0.358093	2.90133
Abrasive	7	Centrophorus granulosus	MCTA-Patch of scales	883	777	480	642	331	487736	2677	0.86	0.86	0.96	1.13642	0.543601	0.472387	1.40669	0.727067	0.352208	3.03171
Abrasive	7	Centrophorus squamosus	MZB 83-3037	674	559	489	656	293	264780	2187	0.7	0.8	0.93	1.20572	0.725519	0.903093	1.42294	0.973294	0.538576	3.24481
Abrasive	7	Centrophorus granulosus	MCTA-Patch of scales	945	721	436	508	373	495871	2692	0.86	0.75	0.97	1.31068	0.461376	0.383358	1.37404	0.537566	0.142857	2.84868
Generalized	8	Heptranchias perlo	MOVI-24582	347	221	226	347	127	49775	882	0.78	0.7	0.96	1.57014	0.651297	1.02614	1.54067	1	0.634006	2.54179
Generalized	8	Hexanchus griseus	MCTA-00518	468	435	324	468	236	124530	1460	0.72	0.86	0.89	1.07586	0.692308	0.842978	1.63479	1	0.495726	3.11966
Generalized	8	Scyliorhinus canicula	-	813	451	492	813	243	232117	2105	0.66	0.62	0.88	1.80266	0.605166	1.04285	1.57965	1	0.701107	2.58918
Generalized	8	Scyliorhinus stellaris	MCTA-00093	794	457	502	640	369	223907	2219	0.57	0.72	0.86	1.73742	0.632242	1.12549	1.62057	0.806045	0.34131	2.79471
Generalized	8	Galeus melastomus	MCTA-00519	297	192	240	297	212	35825	1012	0.44	0.84	0.78	1.54688	0.808081	1.60782	1.59174	1	0.286195	3.40741
Generalized	8	Mustelus mustelus	-	380	184	246	366	106	41658	905	0.64	0.52	0.91	2.06522	0.647368	1.45269	1.67843	0.963158	0.684211	2.38158
Generalized	8	Apristurus nasatus	MZB 83-2739	326	199	227	326	154	41519	855	0.72	0.69	0.91	1.63819	0.696319	1.24109	1.56251	1	0.527607	2.6227
