# Supplementary material for: Squamation and ecology of thelodonts
Source: PLoS One. 2017 Feb 27;12(2):e0172781. doi: 10.1371/journal.pone.0172781 (PMC5328365; doi:10.1371/journal.pone.0172781)
Supplement: S6 Table — (A) Wilks' lambda test of functions. (B) Pairwise group comparisons. (C) Detailed results of the original and cross-validated classification for all scales of known morphotype and functional type. The assignment probabilities for the highest and the second highest predicted morphotype are given for each scale. (XLSX) [file pone.0172781.s006.xlsx]

## Sheet: S6A Table
S6A Table. Results of Canonical Variate Analysis-1 (CVA-1, with eight scale morphotypes as defined groups and ten size-free variables of the crown surface as discriminant variables).Wilks' lambda test of functions.
Test of functions	Wilks' Lambda	Chi-square	df	Sig.
1 to 7	6.38535e-06	568.171	49	1.64514e-89
2 to 7	0.00042213	369.084	36	7.38945e-57
3 to 7	0.00668934	237.844	25	1.33626e-36
4 to 7	0.0922824	113.188	16	1.10838e-16
5 to 7	0.301056	57.0219	9	5.00505e-09
6 to 7	0.714362	15.9774	4	0.00304968
7	0.939611	2.95873	1	0.0854148

## Sheet: S6B Table
S6B Table. Results of Canonical Variate Analysis-1 (CVA-1, with eight scale morphotypes as defined groups and ten size-free variables of the crown surface as discriminant variables). Pairwise group comparisons.
		Functional type		Bioluminescent			Defensive	Hydrodyn.	Abrasive		Generalized
Steep	Functional type	Morphotype		1	2	3	4	5	6	7	8
1	Bioluminescent	1	F		0	0	631.986	631.986	0	344.741	591.138
			Sig.		1	1	2.78025e-29	2.78025e-29	1	1.50456e-23	1.23261e-28
		2	F	0		0	631.986	631.986	0	344.741	591.138
			Sig.	1		1	2.78025e-29	2.78025e-29	1	1.50456e-23	1.23261e-28
		3	F	0	0		631.986	631.986	0	344.741	591.138
			Sig.	1	1		2.78025e-29	2.78025e-29	1	1.50456e-23	1.23261e-28
	Defensive	4	F	631.986	631.986	631.986		0	631.986	43.193	0.682287
			Sig.	2.78025e-29	2.78025e-29	2.78025e-29		1	2.78025e-29	3.33315e-08	0.412887
	Hydrodynamic	5	F	631.986	631.986	631.986	0		631.986	43.193	0.682287
			Sig.	2.78025e-29	2.78025e-29	2.78025e-29	1		2.78025e-29	3.33315e-08	0.412887
	Abrasive	6	F	0	0	0	631.986	631.986		344.741	591.138
			Sig.	1	1	1	2.78025e-29	2.78025e-29		1.50456e-23	1.23261e-28
		7	F	344.741	344.741	344.741	43.193	43.193	344.741		33.0181
			Sig.	1.50456e-23	1.50456e-23	1.50456e-23	3.33315e-08	3.33315e-08	1.50456e-23		6.10871e-07
	Generalized	8	F	591.138	591.138	591.138	0.682287	0.682287	591.138	33.0181
			Sig.	1.23261e-28	1.23261e-28	1.23261e-28	0.412887	0.412887	1.23261e-28	6.10871e-07
2	Bioluminescent	1	F		206.665	36.5076	309.959	309.41	0.0165737	168.909	292.419
			Sig.		5.1542e-24	2.70552e-10	8.48409e-28	8.8186e-28	0.983569	3.47389e-22	3.02035e-27
		2	F	206.665		69.4506	495.324	516.738	202.98	365.233	449.219
			Sig.	5.1542e-24		9.25047e-15	2.6129e-32	1.01006e-32	7.53144e-24	2.3082e-29	2.32765e-31
		3	F	36.5076	69.4506		337.514	346.196	34.9684	201.07	307.969
			Sig.	2.70552e-10	9.25047e-15		1.31304e-28	7.51162e-29	4.98241e-10	9.19009e-24	9.76563e-28
	Defensive	4	F	309.959	495.324	337.514		0.583469	309.785	21.2919	1.32112
			Sig.	8.48409e-28	2.6129e-32	1.31304e-28		0.561949	8.58889e-28	2.61162e-07	0.276563
	Hydrodynamic	5	F	309.41	516.738	346.196	0.583469		309.433	21.293	3.42238
			Sig.	8.8186e-28	1.01006e-32	7.51162e-29	0.561949		8.80461e-28	2.61005e-07	0.0409663
	Abrasive	6	F	0.0165737	202.98	34.9684	309.785	309.433		168.833	291.989
			Sig.	0.983569	7.53144e-24	4.98241e-10	8.58889e-28	8.80461e-28		3.5063e-22	3.11858e-27
		7	F	168.909	365.233	201.07	21.2919	21.293	168.833		18.0549
			Sig.	3.47389e-22	2.3082e-29	9.19009e-24	2.61162e-07	2.61005e-07	3.5063e-22		1.52222e-06
	Generalized	8	F	292.419	449.219	307.969	1.32112	3.42238	291.989	18.0549
			Sig.	3.02035e-27	2.32765e-31	9.76563e-28	0.276563	0.0409663	3.11858e-27	1.52222e-06
3	Bioluminescent	1	F		135.36	38.123	202.243	250.208	25.8134	145.141	206.114
			Sig.		7.7891e-23	1.57091e-12	1.69707e-26	1.74794e-28	6.08488e-10	1.83967e-23	1.13195e-26
		2	F	135.36		65.5592	323.689	395.975	166.047	282.235	314.553
			Sig.	7.7891e-23		1.21482e-16	6.38348e-31	7.5193e-33	1.10663e-24	1.27773e-29	1.19581e-30
		3	F	38.123	65.5592		234.607	235.934	24.5005	135.725	200.961
			Sig.	1.57091e-12	1.21482e-16		7.02317e-28	6.21925e-28	1.27105e-09	7.36877e-23	1.94361e-26
	Defensive	4	F	202.243	323.689	234.607		48.8567	228.043	48.9535	16.2632
			Sig.	1.69707e-26	6.38348e-31	7.02317e-28		2.40841e-14	1.29424e-27	2.32683e-14	2.41173e-07
	Hydrodynamic	5	F	250.208	395.975	235.934	48.8567		205.403	14.9775	11.4627
			Sig.	1.74794e-28	7.5193e-33	6.21925e-28	2.40841e-14		1.2186e-26	6.15317e-07	9.8076e-06
	Abrasive	6	F	25.8134	166.047	24.5005	228.043	205.403		110.85	191.878
			Sig.	6.08488e-10	1.10663e-24	1.27105e-09	1.29424e-27	1.2186e-26		4.57073e-21	5.20558e-26
		7	F	145.141	282.235	135.725	48.9535	14.9775	110.85		15.7677
			Sig.	1.83967e-23	1.27773e-29	7.36877e-23	2.32683e-14	6.15317e-07	4.57073e-21		3.44483e-07
	Generalized	8	F	206.114	314.553	200.961	16.2632	11.4627	191.878	15.7677
			Sig.	1.13195e-26	1.19581e-30	1.94361e-26	2.41173e-07	9.8076e-06	5.20558e-26	3.44483e-07
4	Bioluminescent	1	F		99.4037	28.5241	183.664	184.079	19.5348	108.925	151.606
			Sig.		9.73388e-22	7.83116e-12	2.9911e-27	2.85177e-27	2.22544e-09	1.53259e-22	1.68531e-25
		2	F	99.4037		48.2967	269.284	290.692	122.05	208.661	231.63
			Sig.	9.73388e-22		1.00241e-15	8.41995e-31	1.61419e-31	1.50225e-23	1.99353e-28	2.14276e-29
		3	F	28.5241	48.2967		199.126	173.105	17.9767	100.248	149.299
			Sig.	7.83116e-12	1.00241e-15		5.39216e-28	1.04383e-26	6.95512e-09	8.21121e-22	2.3211e-25
	Defensive	4	F	183.664	269.284	199.126		63.2093	194.022	55.0941	54.9315
			Sig.	2.9911e-27	8.41995e-31	5.39216e-28		6.85431e-18	9.35825e-28	9.00563e-17	9.51207e-17
	Hydrodynamic	5	F	184.079	290.692	173.105	63.2093		150.708	11.7146	10.1695
			Sig.	2.85177e-27	1.61419e-31	1.04383e-26	6.85431e-18		1.90801e-25	1.32818e-06	5.96044e-06
	Abrasive	6	F	19.5348	122.05	17.9767	194.022	150.708		81.9525	142.71
			Sig.	2.22544e-09	1.50225e-23	6.95512e-09	9.35825e-28	1.90801e-25		4.53464e-20	5.94007e-25
		7	F	108.925	208.661	100.248	55.0941	11.7146	81.9525		16.3134
			Sig.	1.53259e-22	1.99353e-28	8.21121e-22	9.00563e-17	1.32818e-06	4.53464e-20		2.50783e-08
	Generalized	8	F	151.606	231.63	149.299	54.9315	10.1695	142.71	16.3134
			Sig.	1.68531e-25	2.14276e-29	2.3211e-25	9.51207e-17	5.96044e-06	5.94007e-25	2.50783e-08
5	Bioluminescent	1	F		81.3596	28.1884	148.158	161.371	15.7378	92.1792	120.569
			Sig.		4.2702e-21	1.09376e-12	2.29841e-26	3.90872e-27	7.1544e-09	3.58718e-22	1.58664e-24
		2	F	81.3596		38.0552	226.782	264.198	102.098	183.827	192.11
			Sig.	4.2702e-21		6.59034e-15	3.11695e-30	1.22646e-31	4.62151e-23	2.58031e-28	1.02478e-28
		3	F	28.1884	38.0552		176.403	178.875	23.6734	104.073	131.46
			Sig.	1.09376e-12	6.59034e-15		6.10915e-28	4.56812e-28	1.80099e-11	3.14114e-23	2.70198e-25
	Defensive	4	F	148.158	226.782	176.403		53.6447	153.851	43.3682	43.4764
			Sig.	2.29841e-26	3.11695e-30	6.10915e-28		1.28627e-17	1.05272e-26	6.41233e-16	6.13017e-16
	Hydrodynamic	5	F	161.371	264.198	178.875	53.6447		130.086	11.4974	15.5844
			Sig.	3.90872e-27	1.22646e-31	4.56812e-28	1.28627e-17		3.35211e-25	3.90902e-07	8.17199e-09
	Abrasive	6	F	15.7378	102.098	23.6734	153.851	130.086		67.9664	112.165
			Sig.	7.1544e-09	4.62151e-23	1.80099e-11	1.05272e-26	3.35211e-25		1.42935e-19	6.9032e-24
		7	F	92.1792	183.827	104.073	43.3682	11.4974	67.9664		14.2845
			Sig.	3.58718e-22	2.58031e-28	3.14114e-23	6.41233e-16	3.90902e-07	1.42935e-19		2.60705e-08
	Generalized	8	F	120.569	192.11	131.46	43.4764	15.5844	112.165	14.2845
			Sig.	1.58664e-24	1.02478e-28	2.70198e-25	6.13017e-16	8.17199e-09	6.9032e-24	2.60705e-08
6	Bioluminescent	1	F		77.5363	27.5099	130.18	134.243	13.1789	77.8285	98.8798
			Sig.		1.94314e-21	3.23387e-13	6.36874e-26	3.41287e-26	2.1048e-08	1.80552e-21	1.6047e-23
		2	F	77.5363		32.4909	226.212	217.976	90.746	152.589	162.844
			Sig.	1.94314e-21		1.9183e-14	7.45329e-31	1.61013e-30	8.82134e-23	2.50725e-27	6.61597e-28
		3	F	27.5099	32.4909		170.905	145.88	21.6267	84.9802	108.76
			Sig.	3.23387e-13	1.9183e-14		2.4531e-28	6.28147e-27	1.58828e-11	3.2221e-22	2.39181e-24
	Defensive	4	F	130.18	226.212	170.905		66.4023	138.892	57.8472	50.7406
			Sig.	6.36874e-26	7.45329e-31	2.4531e-28		3.91518e-20	1.70805e-26	5.43558e-19	6.3603e-18
	Hydrodynamic	5	F	134.243	217.976	145.88	66.4023		107.105	9.36382	13.4146
			Sig.	3.41287e-26	1.61013e-30	6.28147e-27	3.91518e-20		3.25239e-24	1.42632e-06	1.66227e-08
	Abrasive	6	F	13.1789	90.746	21.6267	138.892	107.105		56.4729	91.3987
			Sig.	2.1048e-08	8.82134e-23	1.58828e-11	1.70805e-26	3.25239e-24		8.56107e-19	7.65458e-23
		7	F	77.8285	152.589	84.9802	57.8472	9.36382	56.4729		12.3231
			Sig.	1.80552e-21	2.50725e-27	3.2221e-22	5.43558e-19	1.42632e-06	8.56107e-19		5.06938e-08
	Generalized	8	F	98.8798	162.844	108.76	50.7406	13.4146	91.3987	12.3231
			Sig.	1.6047e-23	6.61597e-28	2.39181e-24	6.3603e-18	1.66227e-08	7.65458e-23	5.06938e-08
7	Bioluminescent	1	F		66.069	25.4485	121.55	113.488	14.244	65.197	82.7865
			Sig.		1.28526e-20	3.49801e-13	8.75832e-26	3.42324e-25	2.62154e-09	1.65522e-20	1.67464e-22
		2	F	66.069		27.4321	210.722	186.998	76.4876	129.362	137.367
			Sig.	1.28526e-20		1.00051e-13	1.34445e-30	1.5215e-29	7.7501e-22	2.53057e-26	7.61863e-27
		3	F	25.4485	27.4321		169.083	128.907	18.1623	74.2095	93.2937
			Sig.	3.49801e-13	1.00051e-13		1.16782e-28	2.71503e-26	7.4492e-11	1.38813e-21	1.62834e-23
	Defensive	4	F	121.55	210.722	169.083		61.8234	144.756	59.6446	55.46
			Sig.	8.75832e-26	1.34445e-30	1.16782e-28		4.53783e-20	2.66547e-27	8.93965e-20	3.50724e-19
	Hydrodynamic	5	F	113.488	186.998	128.907	61.8234		97.7347	8.56644	12.4553
			Sig.	3.42324e-25	1.5215e-29	2.71503e-26	4.53783e-20		6.53934e-24	1.73591e-06	1.65962e-08
	Abrasive	6	F	14.244	76.4876	18.1623	144.756	97.7347		51.2293	79.5247
			Sig.	2.62154e-09	7.7501e-22	7.4492e-11	2.66547e-27	6.53934e-24		1.53868e-18	3.6511e-22
		7	F	65.197	129.362	74.2095	59.6446	8.56644	51.2293		10.3815
			Sig.	1.65522e-20	2.53057e-26	1.38813e-21	8.93965e-20	1.73591e-06	1.53868e-18		1.75225e-07
	Generalized	8	F	82.7865	137.367	93.2937	55.46	12.4553	79.5247	10.3815
			Sig.	1.67464e-22	7.61863e-27	1.62834e-23	3.50724e-19	1.65962e-08	3.6511e-22	1.75225e-07

## Sheet: S6C Table
S6C Table. Results of Canonical Variate Analysis-1 (CVA-1, with eight scale morphotypes as defined groups and ten size-free variables of the crown surface as discriminant variables). Detailed results of the original and cross-validated classification for all scales of known morphotype and functional type. The assignation probabilities for the highest and the second highest predicted morphotype ar…
Original cases	Species	Functional type	Morphotype	HIGHEST GROUP						SECOND HIGHEST GROUP
				Predicted functional type	Predicted morphotype	Conditional probability [P(D>d | G=g)]		Posterior probability [P(G=g | D=d)]	Squared Mahalanobis distance to centroid	Predicted functional type	Predicted morphotype	Posterior probability [P(G=g | D=d)]	Squared Mahalanobis distance to centroid
Registration number						p	df
MCTA-00477	Isistius brasiliensis	Bioluminescent	1	Bioluminescent	1	0.999136	7	0.999995	0.572397	Abrasive	6	4.631e-06	25.1379
MCTA-00459	Etmopterus bigelowi	Bioluminescent	1	Bioluminescent	1	0.943515	7	0.99989	2.26826	Abrasive	6	0.000110241	20.4937
MCTA-00511	Dalatias licha	Bioluminescent	1	Bioluminescent	1	0.982383	7	0.999998	1.49787	Abrasive	6	2.03287e-06	27.71
MZB 93-0302	Etmopterus pusillus	Bioluminescent	1	Bioluminescent	1	0.877904	7	1	3.07578	Abrasive	6	5.52845e-11	50.3128
MCTA-00477	Isistius brasiliensis	Bioluminescent	1	Bioluminescent	1	0.82387	7	0.999866	3.60604	Abrasive	6	0.000133771	21.4445
MCTA-00511	Dalatias licha	Bioluminescent	1	Bioluminescent	1	0.278184	7	1	8.65758	Abrasive	6	1.02645e-14	73.0778
MZB 93-0302	Etmopterus pusillus	Bioluminescent	1	Bioluminescent	1	0.190314	7	1	9.96941	Abrasive	6	4.11778e-07	39.375
MCTA-00230	Etmopterus spinax	Bioluminescent	2	Bioluminescent	2	0.648686	7	1	5.09242	Bioluminescent	3	9.99812e-14	64.96
MCTA-00230	Etmopterus spinax	Bioluminescent	2	Bioluminescent	2	0.00611591	7	0.991981	19.7584	Bioluminescent	3	0.00801883	29.3942
MCTA-00230	Etmopterus spinax	Bioluminescent	2	Bioluminescent	2	0.390958	7	1	7.37447	Bioluminescent	3	1.16361e-11	57.7283
MCTA-00230	Etmopterus spinax	Bioluminescent	2	Bioluminescent	2	0.561239	7	1	5.81729	Bioluminescent	3	0	94.5294
MCTA-00230	Etmopterus spinax	Bioluminescent	2	Bioluminescent	2	0.951919	7	1	2.1362	Bioluminescent	3	3.70803e-12	54.7772
MCTA-00230	Etmopterus spinax	Bioluminescent	2	Bioluminescent	2	0.0237651	7	1	16.1518	Bioluminescent	3	0	133.968
MCTA-00230	Etmopterus spinax	Bioluminescent	2	Bioluminescent	2	0.950359	7	1	2.16156	Bioluminescent	3	9.90448e-14	62.048
MZB 83-2807	Etmopterus lucifer	Bioluminescent	3	Bioluminescent	3	0.982844	7	1	1.48442	Bioluminescent	2	1.95507e-12	55.4056
MZB 83-2807	Etmopterus lucifer	Bioluminescent	3	Bioluminescent	3	0.985932	7	0.999999	1.38814	Abrasive	6	6.32663e-07	29.9348
MZB 83-2807	Etmopterus lucifer	Bioluminescent	3	Bioluminescent	3	0.806776	7	1	3.76173	Bioluminescent	2	2.6135e-09	43.2869
MZB 83-3022	Centroscyllium fabricii	Bioluminescent	3	Bioluminescent	3	0.999179	7	1	0.563474	Abrasive	6	3.89127e-08	34.6874
MZB 83-2807	Etmopterus lucifer	Bioluminescent	3	Bioluminescent	3	0.96328	7	1	1.93634	Bioluminescent	2	5.36926e-12	53.837
MZB 83-3022	Centroscyllium fabricii	Bioluminescent	3	Bioluminescent	3	0.659605	7	0.999738	5.00293	Abrasive	6	0.000262424	21.4935
MZB 83-2807	Etmopterus lucifer	Bioluminescent	3	Bioluminescent	3	0.98288	7	1	1.48336	Abrasive	6	2.09301e-08	36.8475
MZB 050881	Squalus blainvillei	Defensive	4	Defensive	4	0.8283	7	1	3.56494	Generalized	8	0	115.121
MCTA-00506	Squalus acanthias	Defensive	4	Defensive	4	0.126161	7	1	11.2974	Generalized	8	0	124.061
MCTA-Patch of scales	Oxynotus centrina	Defensive	4	Defensive	4	0.0533673	7	1	13.8795	Generalized	8	0	105.125
MCTA-00506	Squalus acanthias	Defensive	4	Defensive	4	0.0162183	7	1	17.1888	Generalized	8	0	184.878
MCTA-00434	Deania calcea	Defensive	4	Defensive	4	0.469617	7	1	6.61881	Generalized	8	0	160.597
MCTA-00434	Deania calcea	Defensive	4	Defensive	4	0.243088	7	1	9.1353	Generalized	8	0	168.774
MCTA-Patch of scales	Oxynotus centrina	Defensive	4	Defensive	4	0.071179	7	1	13.0384	Generalized	8	0	103.526
MCTA-00495	Carcharhinus melanopterus	Hydrodynamic	5	Hydrodynamic	5	0.964378	7	0.999992	1.91533	Abrasive	7	6.81688e-06	25.7075
MCTA-00510	Carcharhinus sorrah	Hydrodynamic	5	Hydrodynamic	5	0.246893	7	0.992872	9.081	Generalized	8	0.00702079	18.9845
MCTA-00508	Isurus oxyrinchus	Hydrodynamic	5	Hydrodynamic	5	0.999464	7	0.999985	0.495072	Abrasive	7	1.46951e-05	22.751
MCTA-00090	Sphyrna zygaena	Hydrodynamic	5	Hydrodynamic	5	0.99764	7	0.999842	0.780305	Abrasive	7	0.00014033	18.523
MCTA-00507	Prionace glauca	Hydrodynamic	5	Hydrodynamic	5	0.985952	7	0.999976	1.38748	Abrasive	7	1.94201e-05	23.0858
MOVI-24648	Carcharhinus brachyurus	Hydrodynamic	5	Hydrodynamic	5	0.451561	7	0.999946	6.7854	Abrasive	7	5.40842e-05	26.4352
MCTA-00516	Sphyrna tiburo	Hydrodynamic	5	Hydrodynamic	5	0.320714	7	0.99892	8.13648	Abrasive	7	0.00107993	21.796
-	Scyliorhinus canicula	Abrasive	6	Abrasive	6	0.869256	7	0.999945	3.16576	Bioluminescent	3	3.94179e-05	23.4482
-	Mustelus mustelus	Abrasive	6	Abrasive	6	0.902469	7	0.999998	2.80462	Bioluminescent	1	1.43781e-06	29.7094
MCTA-00093	Scyliorhinus stellaris	Abrasive	6	Abrasive	6	0.62883	7	0.999999	5.25537	Bioluminescent	3	9.90492e-07	32.9055
MCTA-00471	Chiloscillium puntatum	Abrasive	6	Abrasive	6	0.822322	7	0.999999	3.62032	Bioluminescent	1	5.68346e-07	32.3814
MCTA-00487	Ginglyomostoma cirratum	Abrasive	6	Abrasive	6	0.989675	7	1	1.25221	Bioluminescent	1	3.37962e-07	31.0529
MCTA-00505	Galeorhinus galeus	Abrasive	6	Abrasive	6	0.502571	7	1	6.32308	Bioluminescent	1	3.14818e-12	59.2915
MCTA-00507	Prionace glauca	Abrasive	6	Abrasive	6	0.595978	7	1	5.52659	Bioluminescent	1	8.40678e-08	38.1099
MZB 83-3037	Centrophorus squamosus	Abrasive	7	Hydrodynamic	5	0.136146	7	0.969451	11.0571	Abrasive	7	0.0305222	17.9737
MCTA-Patch of scales	Centrophorus granulosus	Abrasive	7	Abrasive	7	0.982748	7	0.998347	1.48725	Hydrodynamic	5	0.00165058	14.2972
MCTA-Patch of scales	Centrophorus granulosus	Abrasive	7	Abrasive	7	0.114889	7	1	11.5896	Hydrodynamic	5	1.50032e-09	52.2248
MCTA-Patch of scales	Centrophorus granulosus	Abrasive	7	Abrasive	7	0.926319	7	0.999993	2.51031	Generalized	8	5.43626e-06	26.7551
MCTA-Patch of scales	Centrophorus granulosus	Abrasive	7	Abrasive	7	0.989205	7	0.999815	1.27076	Hydrodynamic	5	0.000144848	18.95
MZB 83-3037	Centrophorus squamosus	Abrasive	7	Generalized	8	0.488054	7	0.97892	6.45214	Abrasive	7	0.0199718	14.2364
MCTA-Patch of scales	Centrophorus granulosus	Abrasive	7	Abrasive	7	0.355697	7	1	7.74412	Hydrodynamic	5	2.00279e-09	47.8016
MOVI-24582	Heptraquias perlo	Generalized	8	Generalized	8	0.593224	7	0.998216	5.54946	Hydrodynamic	5	0.00175236	18.2395
MCTA-00518	Hexanchus griseus	Generalized	8	Generalized	8	0.830528	7	0.998805	3.54414	Hydrodynamic	5	0.00111249	17.1441
-	Scyliorhinus canicula	Generalized	8	Generalized	8	0.455839	7	1	6.74561	Hydrodynamic	5	6.07348e-09	44.5843
MCTA-00093	Scyliorhinus stellaris	Generalized	8	Generalized	8	0.231372	7	0.986958	9.30682	Abrasive	7	0.0130417	17.9598
MCTA-00519	Galeus melastomus	Generalized	8	Generalized	8	0.0350271	7	1	15.0768	Abrasive	7	3.60138e-07	44.7504
-	Mustelus mustelus	Generalized	8	Generalized	8	0.957706	7	0.999999	2.03802	Abrasive	7	6.60991e-07	30.4971
MZB 83-2739	Apristurus nasatus	Generalized	8	Generalized	8	0.964396	7	0.999564	1.91498	Hydrodynamic	5	0.000399151	17.5664
Cross-validated cases	Species	Functional type	Morphotype	HIGHEST GROUP						SECOND HIGHEST GROUP
				Predicted functional type	Predicted morphotype	Conditional probability [P(D>d | G=g)]		Posterior probability [P(G=g | D=d)]	Squared Mahalanobis distance to centroid	Predicted functional type	Predicted morphotype	Posterior probability [P(G=g | D=d)]	Squared Mahalanobis distance to centroid
Registration number						p	df
MCTA-00477	Isistius brasiliensis	Bioluminescent	1	Bioluminescent	1	0.998275	7	0.999984	0.707787	Abrasive	6	1.61239e-05	22.7782
MCTA-00459	Etmopterus bigelowi	Bioluminescent	1	Bioluminescent	1	0.891661	7	0.999662	2.92712	Abrasive	6	0.000337932	18.9118
MCTA-00511	Dalatias licha	Bioluminescent	1	Bioluminescent	1	0.965402	7	0.99999	1.8954	Abrasive	6	1.0173e-05	24.8869
MZB 93-0302	Etmopterus pusillus	Bioluminescent	1	Bioluminescent	1	0.773605	7	1	4.05342	Abrasive	6	3.45615e-10	47.6248
MCTA-00477	Isistius brasiliensis	Bioluminescent	1	Bioluminescent	1	0.681998	7	0.999367	4.81935	Abrasive	6	0.000633375	19.547
MCTA-00511	Dalatias licha	Bioluminescent	1	Bioluminescent	1	0.0635945	7	1	13.3698	Abrasive	6	1.16698e-15	82.1385
MZB 93-0302	Etmopterus pusillus	Bioluminescent	1	Bioluminescent	1	0.0247217	7	0.999976	16.0435	Abrasive	6	2.42475e-05	37.2979
MCTA-00230	Etmopterus spinax	Bioluminescent	2	Bioluminescent	2	0.419934	7	1	7.08645	Bioluminescent	3	6.75138e-12	58.529
MCTA-00230	Etmopterus spinax	Bioluminescent	2	Bioluminescent	3	0.000197685	7	0.999882	28.255	Bioluminescent	2	0.000117554	46.352
MCTA-00230	Etmopterus spinax	Bioluminescent	2	Bioluminescent	2	0.140568	7	1	10.9556	Bioluminescent	3	1.38332e-09	51.7532
MCTA-00230	Etmopterus spinax	Bioluminescent	2	Bioluminescent	2	0.31012	7	1	8.26127	Bioluminescent	3	2.84703e-19	93.6669
MCTA-00230	Etmopterus spinax	Bioluminescent	2	Bioluminescent	2	0.907347	7	1	2.74738	Bioluminescent	3	7.9272e-11	49.2637
MCTA-00230	Etmopterus spinax	Bioluminescent	2	Bioluminescent	2	3.39016e-05	7	1	32.4229	Bioluminescent	3	1.28562e-34	188.496
MCTA-00230	Etmopterus spinax	Bioluminescent	2	Bioluminescent	2	0.904427	7	1	2.78181	Bioluminescent	3	3.39762e-12	55.5977
MZB 83-2807	Etmopterus lucifer	Bioluminescent	3	Bioluminescent	3	0.966296	7	1	1.87775	Bioluminescent	2	3.87614e-11	49.8249
MZB 83-2807	Etmopterus lucifer	Bioluminescent	3	Bioluminescent	3	0.972298	7	0.999997	1.7517	Abrasive	6	2.69266e-06	27.4017
MZB 83-2807	Etmopterus lucifer	Bioluminescent	3	Bioluminescent	3	0.654061	7	1	5.04837	Bioluminescent	2	2.27494e-08	40.2458
MZB 83-3022	Centroscyllium fabricii	Bioluminescent	3	Bioluminescent	3	0.998362	7	1	0.6966	Abrasive	6	2.27301e-07	31.2906
MZB 83-2807	Etmopterus lucifer	Bioluminescent	3	Bioluminescent	3	0.928771	7	1	2.47764	Bioluminescent	2	1.01316e-10	48.5032
MZB 83-3022	Centroscyllium fabricii	Bioluminescent	3	Bioluminescent	3	0.434662	7	0.998946	6.94469	Abrasive	6	0.00105439	20.6522
MZB 83-2807	Etmopterus lucifer	Bioluminescent	3	Bioluminescent	3	0.966366	7	1	1.87635	Abrasive	6	1.68716e-07	33.0664
MZB 050881	Squalus blainvillei	Defensive	4	Defensive	4	0.68932	7	1	4.75922	Generalized	8	3.58662e-22	103.519
MCTA-00506	Squalus acanthias	Defensive	4	Defensive	4	0.00821984	7	1	18.9896	Generalized	8	7.41005e-21	111.693
MCTA-Patch of scales	Oxynotus centrina	Defensive	4	Defensive	4	0.000608596	7	1	25.5392	Generalized	8	9.74144e-16	94.6692
MCTA-00506	Squalus acanthias	Defensive	4	Defensive	4	7.25438e-06	7	1	35.9984	Generalized	8	2.19384e-40	218.634
MCTA-00434	Deania calcea	Defensive	4	Defensive	4	0.21129	7	1	9.61775	Generalized	8	3.49143e-32	154.483
MCTA-00434	Deania calcea	Defensive	4	Defensive	4	0.0458044	7	1	14.3181	Generalized	8	2.01178e-34	169.496
MCTA-Patch of scales	Oxynotus centrina	Defensive	4	Defensive	4	0.00152729	7	1	23.2736	Generalized	8	5.43343e-16	93.5711
MCTA-00495	Carcharhinus melanopterus	Hydrodynamic	5	Hydrodynamic	5	0.930855	7	0.999966	2.44945	Abrasive	7	2.82397e-05	23.3989
MCTA-00510	Carcharhinus sorrah	Hydrodynamic	5	Hydrodynamic	5	0.0475883	7	0.800726	14.2089	Generalized	8	0.197541	17.008
MCTA-00508	Isurus oxyrinchus	Hydrodynamic	5	Hydrodynamic	5	0.99893	7	0.99995	0.611008	Abrasive	7	4.90763e-05	20.4552
MCTA-00090	Sphyrna zygaena	Hydrodynamic	5	Hydrodynamic	5	0.9953	7	0.999537	0.969842	Abrasive	7	0.000404635	16.594
MCTA-00507	Prionace glauca	Hydrodynamic	5	Hydrodynamic	5	0.972337	7	0.999907	1.75084	Abrasive	7	7.24484e-05	20.8159
MOVI-24648	Carcharhinus brachyurus	Hydrodynamic	5	Hydrodynamic	5	0.193869	7	0.999444	9.90762	Abrasive	7	0.000556457	24.8943
MCTA-00516	Sphyrna tiburo	Hydrodynamic	5	Hydrodynamic	5	0.0891266	7	0.980979	12.3667	Abrasive	7	0.0190206	20.2528
-	Scyliorhinus canicula	Abrasive	6	Abrasive	6	0.758606	7	0.999792	4.18188	Bioluminescent	3	0.000115444	22.3149
-	Mustelus mustelus	Abrasive	6	Abrasive	6	0.816913	7	0.999985	3.66993	Bioluminescent	1	1.04136e-05	26.6147
MCTA-00093	Scyliorhinus stellaris	Abrasive	6	Abrasive	6	0.393723	7	0.999985	7.34642	Bioluminescent	3	1.51001e-05	29.548
MCTA-00471	Chiloscillium puntatum	Abrasive	6	Abrasive	6	0.679447	7	0.999995	4.84028	Bioluminescent	1	5.45254e-06	29.0791
MCTA-00487	Ginglyomostoma cirratum	Abrasive	6	Abrasive	6	0.979607	7	0.999998	1.57478	Bioluminescent	1	2.00095e-06	27.8186
MCTA-00505	Galeorhinus galeus	Abrasive	6	Abrasive	6	0.244855	7	1	9.10999	Bioluminescent	1	8.28235e-12	60.1438
MCTA-00507	Prionace glauca	Abrasive	6	Abrasive	6	0.35199	7	0.999999	7.78439	Bioluminescent	1	1.28629e-06	34.9119
MZB 83-3037	Centrophorus squamosus	Abrasive	7	Hydrodynamic	5	0.149034	7	0.999995	10.7686	Generalized	8	4.56586e-06	35.3624
MCTA-Patch of scales	Centrophorus granulosus	Abrasive	7	Abrasive	7	0.966109	7	0.995936	1.88145	Hydrodynamic	5	0.00405426	12.8893
MCTA-Patch of scales	Centrophorus granulosus	Abrasive	7	Abrasive	7	0.00632017	7	1	19.6734	Hydrodynamic	5	7.81736e-10	61.6124
MCTA-Patch of scales	Centrophorus granulosus	Abrasive	7	Abrasive	7	0.859976	7	0.999965	3.25978	Generalized	8	2.91499e-05	24.1458
MCTA-Patch of scales	Centrophorus granulosus	Abrasive	7	Abrasive	7	0.978689	7	0.9994	1.59885	Hydrodynamic	5	0.000457212	16.9784
MZB 83-3037	Centrophorus squamosus	Abrasive	7	Generalized	8	0.556544	7	0.998996	5.85699	Hydrodynamic	5	0.000972009	19.7273
MCTA-Patch of scales	Centrophorus granulosus	Abrasive	7	Abrasive	7	0.113326	7	1	11.6321	Hydrodynamic	5	2.20637e-09	51.4959
MOVI-24582	Heptraquias perlo	Generalized	8	Generalized	8	0.348586	7	0.986671	7.82162	Hydrodynamic	5	0.0130198	16.4774
MCTA-00518	Hexanchus griseus	Generalized	8	Generalized	8	0.693016	7	0.995441	4.72883	Hydrodynamic	5	0.00408847	15.7189
-	Scyliorhinus canicula	Generalized	8	Generalized	8	0.197933	7	1	9.83814	Hydrodynamic	5	5.30346e-08	43.3428
MCTA-00093	Scyliorhinus stellaris	Generalized	8	Generalized	8	0.0405342	7	0.680428	14.6655	Abrasive	7	0.319572	16.177
MCTA-00519	Galeus melastomus	Generalized	8	Generalized	8	0.000143666	7	0.999985	29.0169	Abrasive	7	1.46069e-05	51.2849
-	Mustelus mustelus	Generalized	8	Generalized	8	0.918229	7	0.999996	2.61453	Abrasive	7	3.45757e-06	27.7644
MZB 83-2739	Apristurus nasatus	Generalized	8	Generalized	8	0.93089	7	0.998812	2.44897	Hydrodynamic	5	0.00103268	16.1978
