# Supplementary material for: Squamation and ecology of thelodonts
Source: PLoS One. 2017 Feb 27;12(2):e0172781. doi: 10.1371/journal.pone.0172781 (PMC5328365; doi:10.1371/journal.pone.0172781)
Supplement: S8 Table — Fast pelagic hunting species and large near-shore hunters were reunified into strong-swimming pelagic species for CVA-2. It has been considered as dorsal side of the body the dorso-lateral region, the dorsal fins, the dorsal surface of pectoral and pelvic fins and the caudal fin; and as ventral side of the body the ventral region, the ventral surface of the pectoral and pelvic fins and the caudal fin. The caudal fin surface has been considered in both cases because it is usually preserved in lateral view in thelodonts. (XLSX) [file pone.0172781.s008.xlsx]

## Sheet: S8 Table
S8 Table. Percentage of coverage of each scale morphotype and functional type on the whole body, dorsal side and ventral side of the body of the studied sharks arranged by ecological groups. Fast pelagic hunting species and large near-shore hunters were reunified into strong-swimming pelagic species for CVA-2. It has been considered as dorsal side of the body the dorso-lateral region, the dorsal …
Registration number	Species	Ecological group	Whole body									Dorsal side									Ventral side
			% of coverage of each funtional type and morphotype									% of coverage of each funtional type and morphotype									% of coverage of each funtional type and morphotype
			Bioluminescent			Defens.	Hydrod.	Abrasive		General.		Bioluminescent			Defens.	Hydrod.	Abrasive		General.		Bioluminescent			Defens.	Hydrod.	Abrasive		General.
			1	2	3	4	5	6	7	8	Naked areas	1	2	3	4	5	6	7	8	Naked areas	1	2	3	4	5	6	7	8	Naked areas
MOVI-24648	Carcharhinus brachyurus	Near-shore	0	0	0	0	91.0042	8.99585	0	0	1.42109e-14	0	0	0	0	88.1448	11.8552	0	0	7.10543e-15	0	0	0	0	84.2058	15.7942	0	0	-5.32907e-15
MOVI-24633	Carcharhinus brevipinna	Near-shore	0	0	0	0	99.57	0.43003	0	0	2.77556e-15	0	0	0	0	99.9711	0.02886	0	0	8.9477e-15	0	0	0	0	99.0167	0.983326	0	0	1.33227e-15
ZMB-15790	Carcharhinus limbatus	Near-shore	0	0	0	0	99.9217	0.0783453	0	0	0	0	0	0	0	99.9756	0.0243724	0	0	0	0	0	0	0	99.8593	0.140696	0	0	0
MCTA-00495	Carcharhinus melanopterus	Near-shore	0	0	0	0	97.5414	2.45863	0	0	1.28786e-14	0	0	0	0	99.7961	0.203915	0	0	-2.16493e-15	0	0	0	0	95.0525	4.94753	0	0	-8.88178e-16
ZMB-33797	Carcharhinus porosus	Near-shore	0	0	0	0	99.7505	0.249501	0	0	0	0	0	0	0	99.8337	0.166334	0	0	0	0	0	0	0	99.6348	0.36523	0	0	0
MCTA-00510	Carcharhinus sorrah	Near-shore	0	0	0	0	99.857	0.14304	0	0	-1.40998e-14	0	0	0	0	99.9596	0.0403823	0	0	-3.40006e-15	0	0	0	0	99.6589	0.341145	0	0	1.96509e-14
ZMB-31642	Galeocerdo cuvier	Near-shore	0	0	0	0	98.6382	1.36179	0	0	0	0	0	0	0	98.4405	1.55951	0	0	0	0	0	0	0	99.2353	0.764675	0	0	0
ZMB-9218	Triaenodon obesus	Near-shore	0	0	0	0	84.7319	15.2681	0	0	0	0	0	0	0	88.2884	11.7116	0	0	0	0	0	0	0	82.0564	17.9436	0	0	0
ZMB-4541	Alopias vulpinus	Fast pelagic	0	0	0	0	99.9776	0.022383	0	0	0	0	0	0	0	99.9798	0.0202409	0	0	0	0	0	0	0	99.9805	0.0195008	0	0	0
MCTA-00508	Isurus oxyrinchus	Fast pelagic	0	0	0	0	99.9243	0.0757432	0	0	-2.77833e-14	0	0	0	0	99.9643	0.0357228	0	0	-5.7454e-15	0	0	0	0	99.819	0.181028	0	0	-7.32747e-15
MCTA-00507	Prionace glauca	Fast pelagic	0	0	0	0	83.8761	16.1239	0	0	-3.55271e-14	0	0	0	0	82.8637	17.1363	0	0	-1.42109e-14	0	0	0	0	86.0419	13.9581	0	0	-3.55271e-15
MCTA-00516	Sphyrna tiburo	Fast pelagic	0	0	0	0	98.5882	1.41176	0	0	-1.93179e-14	0	0	0	0	100	0	0	0	0	0	0	0	0	96.9587	3.04127	0	0	1.06581e-14
MCTA-00512	Sphyrna tiburo	Fast pelagic	0	0	0	0	100	0	0	0	0	0	0	0	0	100	0	0	0	0	0	0	0	0	100	0	0	0	0
ZMB-15793	Sphyrna tudes	Fast pelagic	0	0	0	0	100	0	0	0	0	0	0	0	0	100	0	0	0	0	0	0	0	0	100	0	0	0	0
MCTA-00090	Sphyrna zygaena	Fast pelagic	0	0	0	0	100	0	0	0	0	0	0	0	0	100	0	0	0	0	0	0	0	0	100	0	0	0	0
ZMB-34840	Sphyrna zygaena	Fast pelagic	0	0	0	0	99.5485	0.451528	0	0	0	0	0	0	0	99.5917	0.408274	0	0	0	0	0	0	0	99.5893	0.410692	0	0	0
MCTA-00434	Deania calcea	Schooling	0	0	0	95.0851	0	1.19032	0	3.27019	0.454371	0	0	0	93.9306	0	0.943018	0	5.1264	0	0	0	0	92.4631	0	1.42968	0	5.00389	1.10334
MCTA-00505	Galeorhinus galeus	Schooling	0	0	0	82.1272	0	0.0913743	0	17.7814	0	0	0	0	77.251	0	0.0318167	0	22.7171	0	0	0	0	89.7105	0	0.156495	0	10.133	0
MCTA-00509	Pristiophorus cirratus	Schooling	0	0	0	94.7781	0	5.22188	0	0	-1.42109e-14	0	0	0	96.0654	0	3.93462	0	0	-1.64313e-14	0	0	0	93.2706	0	6.72941	0	0	4.44089e-15
MCTA-00506	Squalus acanthias	Schooling	0	0	0	96.988	0	3.01205	0	0	-8.88178e-15	0	0	0	98.8484	0	1.15163	0	0	5.55112e-15	0	0	0	94.7368	0	5.26316	0	0	-6.21725e-15
MZB 050881	Squalus blainville	Schooling	0	0	0	97.11	0	2.88998	0	0	1.5099e-14	0	0	0	99.8547	0	0.145278	0	0	1.12965e-14	0	0	0	92.827	0	7.173	0	0	7.99361e-15
ZMB-21723	Squalus cubensis	Schooling	0	0	0	90.0491	0	9.95095	0	0	0	0	0	0	94.0566	0	5.9434	0	0	0	0	0	0	84.9524	0	15.0476	0	0	0
ZMB-18979	Squalus megalops	Schooling	0	0	0	92.7373	0	7.26273	0	0	0	0	0	0	94.5935	0	5.40654	0	0	0	0	0	0	91.3903	0	8.60974	0	0	0
ZMB-11524	Triakis semifasciata	Schooling	0	0	0	99.384	0	0.616016	0	0	0	0	0	0	99.4269	0	0.573066	0	0	0	0	0	0	99.4475	0	0.552486	0	0	0
MCTA-00424	Atelomycterus marmoratus	Hard substrate	0	0	0	0	0	3.33458	96.6654	0	-4.26326e-14	0	0	0	0	0	1.30238	98.6976	0	0	0	0	0	0	0	6.08856	93.9114	0	0
ZMB-12521	Brachaelurus waddi	Hard substrate	0	0	0	0	0	100	0	0	0	0	0	0	0	0	100	0	0	0	0	0	0	0	0	100	0	0	0
ZMB-20236	Chiloscyllium indicum	Hard substrate	0	0	0	0	0	49.5553	50.4447	0	0	0	0	0	0	0	22.2032	77.7968	0	0	0	0	0	0	0	100	0	0	0
MCTA-00471	Chiloscyllium punctatum	Hard substrate	0	0	0	0	0	82.4109	17.5891	0	2.13163e-14	0	0	0	0	0	72.3633	27.6367	0	0	0	0	0	0	0	100	0	0	0
MCTA-00513	Chiloscyllium punctatum	Hard substrate	0	0	0	0	0	100	0	0	0	0	0	0	0	0	100	0	0	0	0	0	0	0	0	100	0	0	0
MCTA-00487	Ginglymostoma cirratum	Hard substrate	0	0	0	0	0	41.1321	58.8679	0	-7.10543e-15	0	0	0	0	0	49.1362	50.8638	0	-1.42109e-14	0	0	0	0	0	39.2184	60.7816	0	-1.42109e-14
ZMB-18741	Orectolobus japonicus	Hard substrate	0	0	0	0	0	37.2257	62.7743	0	0	0	0	0	0	0	1.87463	98.1254	0	0	0	0	0	0	0	84.8969	15.1031	0	0
ZMB-6566	Poroderma pantherinum	Hard substrate	0	0	0	0	0	100	0	0	0	0	0	0	0	0	100	0	0	0	0	0	0	0	0	100	0	0	0
MCTA-00098	Mustelus asterias	Soft substrate	0	0	0	0	0	46.2755	0.417352	53.3072	0	0	0	0	0	0	21.6381	0.608744	77.7532	0	0	0	0	0	0	100	0	0	0
-	Mustelus mustelus	Soft substrate	0	0	0	0	0	51.6821	0	48.3179	0	0	0	0	0	0	20.1401	0	79.8599	0	0	0	0	0	0	100	0	0	0
MOVI-24680	Mustelus schmitti	Soft substrate	0	0	0	0	0	0.616425	57.765	41.6186	0	0	0	0	0	0	0.337268	29.0725	70.5902	0	0	0	0	0	0	0.925926	99.0741	0	0
ZMB-7147	Schroederichthys bivius	Soft substrate	0	0	0	0	0	48.1851	0	49.1103	0	0	0	0	0	0	25.2438	0	74.7562	0	0	0	0	0	0	92.1635	0	7.83646	0
-	Scyliorhinus canicula	Soft substrate	0	0	0	0	0	29.3532	0	70.6468	0	0	0	0	0	0	14.4008	0	85.5992	0	0	0	0	0	0	58.0508	0	41.9492	0
MCTA-00502	Scyliorhinus haeckelii	Soft substrate	0	0	0	0	0	27.7959	0.784827	71.4192	0	0	0	0	0	0	7.72128	1.12994	91.1488	0	0	0	0	0	0	68.5927	0	31.4073	0
MCTA-00093	Scyliorhinus stellaris	Soft substrate	0	0	0	0	0	40.7946	2.61777	56.5876	0	0	0	0	0	0	11.6323	3.90718	84.4605	0	0	0	0	0	0	99.7911	0	0.208877	2.83107e-15
MCTA-00092	Squatina aculeata	Soft substrate	0	0	0	0	0	9.27514	72.3591	0	18.3657	0	0	0	0	0	0.42099	99.579	0	0	0	0	0	0	0	20.8914	37.7415	0	41.3671
MZB 83-3022	Centroscyllium fabricii	Bioluminescent	0	0	100	0	0	0	0	0	-1.42109e-14	0	0	100	0	0	0	0	0	0	0	0	100	0	0	0	0	0	0
MCTA-00511	Dalatias licha	Bioluminescent	88.7677	0	0	0	0	0	0.834403	10.3979	0	85.6999	0	0	0	0	0	0.20141	14.0987	-2.13163e-14	95.6407	0	0	0	0	0	1.4531	2.90621	0
ZMB-33860	Etmopterus baxteri	Bioluminescent	0	0	100	0	0	0	0	0	0	0	0	100	0	0	0	0	0	0	0	0	100	0	0	0	0	0	0
MCTA-00459	Etmopterus bigelowi	Bioluminescent	96.6318	0	0	0	0	0	0	0	3.36818	94.9653	0	0	0	0	0	0	0	5.03472	100	0	0	0	0	0	0	0	0
MZB 83-2807	Etmopterus lucifer	Bioluminescent	0	0	88.4174	0	0	0	0	0	11.5826	0	0	89.0179	0	0	0	0	0	10.9821	0	0	89.5225	0	0	0	0	0	10.4775
MZB 93-0302	Etmopterus pusillus	Bioluminescent	96.0179	0	0	0	0	0	0	0	3.98208	96.2132	0	0	0	0	0	0	0	3.78682	96.2264	0	0	0	0	0	0	0	3.77358
MCTA-00230	Etmopterus spinax	Bioluminescent	0	77.6991	19.292	0	0	3.00885	0	0	2.66454e-15	0	79.8343	19.337	0	0	0.828729	0	0	2.498e-14	0	77.4468	16.5957	0	0	5.95745	0	0	-6.21725e-15
MCTA-00477	Isistius brasiliensis	Bioluminescent	91.6234	0	0	0	0	8.37658	0	0	1.06581e-14	85.6143	0	0	0	0	14.3857	0	0	-1.77636e-15	83.2964	0	0	0	0	16.7036	0	0	1.42109e-14
ZMB-31556	Apristurus canutus	Open water	0	0	0	0	0	8.50515	0	91.4948	0	0	0	0	0	0	10.8374	0	89.1626	0	0	0	0	0	0	5.3012	0	94.6988	0
MZB 83-2739	Apristurus nasutus	Open water	0	0	0	0	0	5.30018	0	94.6998	0	0	0	0	0	0	4.74934	0	95.2507	0	0	0	0	0	0	5.22434	0	94.7757	0
ZMB-31555	Apristurus parvipinnis	Open water	0	0	0	0	0	7.33652	0	92.6635	0	0	0	0	0	0	5.4254	0	94.5746	0	0	0	0	0	0	9.00563	0	90.9944	0
MZB 83-3037	Centrophorus squamosus	Open water	0	0	0	0	0	0	0.110654	99.8893	0	0	0	0	0	0	0	0.072692	99.9273	0	0	0	0	0	0	0	0.157233	99.8428	0
MCTA-00519	Galeus melastomus	Open water	0	0	0	0	0	2.48276	0	97.5172	0	0	0	0	0	0	4.02685	0	95.9732	0	0	0	0	0	0	0	0	100	0
MZB 83-2768	Galeus polli	Open water	0	0	0	0	0	8.99937	0	91.0006	0	0	0	0	0	0	2.55591	0	97.4441	0	0	0	0	0	0	15.7199	0	84.2801	0
MOVI-24582	Heptranchias perlo	Open water	0	0	0	0	0	0.0626802	0	99.9373	0	0	0	0	0	0	0.0676437	0	99.9324	0	0	0	0	0	0	0.0490076	0	99.951	0
MCTA-00518	Hexanchus griseus	Open water	0	0	0	0	0	4.42101	0	95.579	0	0	0	0	0	0	0.180832	0	99.8192	0	0	0	0	0	0	8.36601	0	91.634	0
