# Supplementary material for: Squamation and ecology of thelodonts
Source: PLoS One. 2017 Feb 27;12(2):e0172781. doi: 10.1371/journal.pone.0172781 (PMC5328365; doi:10.1371/journal.pone.0172781)
Supplement: S9 Table — (A) Wilks' lambda test of functions. (B) Pairwise group comparisons. (C) Detailed results of the original and cross-validated classification for all sharks. The assignment probabilities for the highest and the second highest predicted ecological group are given for each specimen. (XLSX) [file pone.0172781.s009.xlsx]

## Sheet: S9A Table
S9A Table. Results of Canonical Variate Analysis-2 (CVA-2, with six ecological groups as defined groups and scale morphotype percentages of coverage on the whole body as discriminant variables). Wilks' lambda test of functions.
Test of functions	Wilks' Lambda	Chi-square	df	Sig.
1 to 5	3.80607e-09	959.64	25	2.10621e-186
2 to 5	1.68771e-06	657.961	16	1.12899e-129
3 to 5	0.000518485	374.448	9	3.85021e-75
4 to 5	0.0704196	131.338	4	2.01528e-27
5	0.999977	0.00112177	1	0.973282

## Sheet: S9B Table
S9B Table. Results of Canonical Variate Analysis-2 (CVA-2, with six ecological groups as defined groups and scale morphotype percentages of coverage on the whole body as discriminant variables). Pairwise group comparisons.
Steep	Ecological group		Strong-swimming	Schooling	Hard substrate	Soft substrate	Bioluminescent	Open water
1	Strong-swimming	F		11261.9	0	0	0	0
		Sig.		1.53832e-60	1	1	1	1
	Schooling	F	11261.9		8446.44	8446.44	8446.44	8446.44
		Sig.	1.53832e-60		1.97168e-57	1.97168e-57	1.97168e-57	1.97168e-57
	Hard substrate	F	0	8446.44		0	0	0
		Sig.	1	1.97168e-57		1	1	1
	Soft substrate	F	0	8446.44	0		0	0
		Sig.	1	1.97168e-57	1		1	1
	Bioluminescent	F	0	8446.44	0	0		0
		Sig.	1	1.97168e-57	1	1		1
	Open water	F	0	8446.44	0	0	0
		Sig.	1	1.97168e-57	1	1	1
2	Strong-swimming	F		8276.29	2757.94	2757.94	2757.94	2757.94
		Sig.		1.03788e-62	4.4271e-51	4.4271e-51	4.4271e-51	4.4271e-51
	Schooling	F	8276.29		4138.76	4138.76	4138.76	4138.76
		Sig.	1.03788e-62		2.28273e-55	2.28273e-55	2.28273e-55	2.28273e-55
	Hard substrate	F	2757.94	4138.76		0	0	0
		Sig.	4.4271e-51	2.28273e-55		1	1	1
	Soft substrate	F	2757.94	4138.76	0		0	0
		Sig.	4.4271e-51	2.28273e-55	1		1	1
	Bioluminescent	F	2757.94	4138.76	0	0		0
		Sig.	4.4271e-51	2.28273e-55	1	1		1
	Open water	F	2757.94	4138.76	0	0	0
		Sig.	4.4271e-51	2.28273e-55	1	1	1
3	Strong-swimming	F		5597.26	1801.11	1855.22	1801.15	2007.16
		Sig.		4.63838e-61	2.6373e-49	1.30422e-49	2.63597e-49	2.00325e-50
	Schooling	F	5597.26		2847.12	2734.67	2843.08	2703.04
		Sig.	4.63838e-61		4.81751e-54	1.26004e-53	4.98366e-54	1.66315e-53
	Hard substrate	F	1801.11	2847.12		40.5843	0.0287272	154.543
		Sig.	2.6373e-49	4.81751e-54		3.27073e-13	0.993351	1.15784e-24
	Soft substrate	F	1855.22	2734.67	40.5843		38.4535	36.7349
		Sig.	1.30422e-49	1.26004e-53	3.27073e-13		8.1571e-13	1.74984e-12
	Bioluminescent	F	1801.15	2843.08	0.0287272	38.4535		150.357
		Sig.	2.63597e-49	4.98366e-54	0.993351	8.1571e-13		2.09939e-24
	Open water	F	2007.16	2703.04	154.543	36.7349	150.357
		Sig.	2.00325e-50	1.66315e-53	1.15784e-24	1.74984e-12	2.09939e-24
4	Strong-swimming	F		4186.73	1329.54	1399.12	1375.09	1556.02
		Sig.		2.46163e-59	1.08292e-47	3.30105e-48	4.9419e-48	2.77179e-49
	Schooling	F	4186.73		2118.88	2013.64	2089.56	1985.12
		Sig.	2.46163e-59		2.05492e-52	6.75591e-52	2.84582e-52	9.42673e-52
	Hard substrate	F	1329.54	2118.88		38.6755	16.0225	144.58
		Sig.	1.08292e-47	2.05492e-52		2.58776e-14	2.42123e-08	8.76189e-26
	Soft substrate	F	1399.12	2013.64	38.6755		29.2832	33.7222
		Sig.	3.30105e-48	6.75591e-52	2.58776e-14		3.06847e-12	2.84658e-13
	Bioluminescent	F	1375.09	2089.56	16.0225	29.2832		112.901
		Sig.	4.9419e-48	2.84582e-52	2.42123e-08	3.06847e-12		1.75826e-23
	Open water	F	1556.02	1985.12	144.58	33.7222	112.901
		Sig.	2.77179e-49	9.42673e-52	8.76189e-26	2.84658e-13	1.75826e-23
5	Strong-swimming	F		3422.33	1041.04	1155.21	3730.43	1376.03
		Sig.		6.34728e-58	4.22027e-46	3.93617e-47	8.78802e-59	7.26634e-49
	Schooling	F	3422.33		1770.83	1590.38	2806.61	1554.54
		Sig.	6.34728e-58		2.27742e-51	2.65941e-50	5.99179e-56	4.47771e-50
	Hard substrate	F	1041.04	1770.83		77.4286	2018.33	235.268
		Sig.	4.22027e-46	2.27742e-51		3.05043e-21	1.1413e-52	1.47047e-31
	Soft substrate	F	1155.21	1590.38	77.4286		1460.83	43.8928
		Sig.	3.93617e-47	2.65941e-50	3.05043e-21		1.85386e-49	2.12026e-16
	Bioluminescent	F	3730.43	2806.61	2018.33	1460.83		1226.63
		Sig.	8.78802e-59	5.99179e-56	1.1413e-52	1.85386e-49		1.0018e-47
	Open water	F	1376.03	1554.54	235.268	43.8928	1226.63
		Sig.	7.26634e-49	4.47771e-50	1.47047e-31	2.12026e-16	1.0018e-47

## Sheet: S9C Table
S9C Table. Results of Canonical Variate Analysis-2 (CVA-2, with six ecological groups as defined groups and scale morphotype percentages of coverage on the whole body as discriminant variables). Detailed results of the original and cross-validated classification for all sharks. The assignation probabilities for the highest and the second highest predicted ecological group are given for each speci…
Original cases	Species	Ecological group	HIGHEST GROUP					SECOND HIGHEST GROUP
			Predicted ecological group	Conditional probability [P(D>d | G=g)]		Posterior probability [P(G=g | D=d)]	Squared Mahalanobis distance to centroid	Predicted ecological group	Posterior probability [P(G=g | D=d)]	Squared Mahalanobis distance to centroid
Registration number				p	df
MOVI-24648	Carcharhinus brachyurus	Strong-swimming	Strong-swimming	0.533811	5	1	4.10914	Hard substrate	0	933.25
MOVI-24633	Carcharhinus brevipinna	Strong-swimming	Strong-swimming	0.981573	5	1	0.724924	Hard substrate	0	1116.89
ZMB-15790	Carcharhinus limbatus	Strong-swimming	Strong-swimming	0.969786	5	1	0.905997	Hard substrate	0	1123.59
MCTA-00495	Carcharhinus melanopterus	Strong-swimming	Strong-swimming	0.999996	5	1	0.0220608	Hard substrate	0	1070.52
ZMB-33797	Carcharhinus porosus	Strong-swimming	Strong-swimming	0.974183	5	1	0.843398	Hard substrate	0	1121.36
MCTA-00510	Carcharhinus sorrah	Strong-swimming	Strong-swimming	0.969786	5	1	0.905997	Hard substrate	0	1123.59
ZMB-31642	Galeocerdo cuvier	Strong-swimming	Strong-swimming	0.998218	5	1	0.266992	Hard substrate	0	1094.68
ZMB-9218	Triaenodon obesus	Strong-swimming	Strong-swimming	0.00430533	5	1	17.1048	Hard substrate	0	809.24
ZMB-4541	Alopias vulpinus	Strong-swimming	Strong-swimming	0.964884	5	1	0.970835	Hard substrate	0	1125.83
MCTA-00508	Isurus oxyrinchus	Strong-swimming	Strong-swimming	0.969786	5	1	0.905997	Hard substrate	0	1123.59
MCTA-00507	Prionace glauca	Strong-swimming	Strong-swimming	0.00162473	5	1	19.3913	Hard substrate	0	794.129
MCTA-00516	Sphyrna tiburo	Strong-swimming	Strong-swimming	0.998218	5	1	0.266992	Hard substrate	0	1094.68
MCTA-00512	Sphyrna tiburo	Strong-swimming	Strong-swimming	0.964884	5	1	0.970835	Hard substrate	0	1125.83
ZMB-15793	Sphyrna tudes	Strong-swimming	Strong-swimming	0.964884	5	1	0.970835	Hard substrate	0	1125.83
MCTA-00090	Sphyrna zygaena	Strong-swimming	Strong-swimming	0.964884	5	1	0.970835	Hard substrate	0	1125.83
ZMB-34840	Sphyrna zygaena	Strong-swimming	Strong-swimming	0.984624	5	1	0.669048	Hard substrate	0	1114.66
MCTA-00434	Deania calcea	Schooling	Schooling	0.968211	5	1	0.927337	Open water	0	2183.36
MCTA-00505	Galeorhinus galeus	Schooling	Schooling	5.46099e-06	5	1	32.1848	Open water	0	1627.23
MCTA-00509	Pristiophorus cirratus	Schooling	Schooling	0.992781	5	1	0.481628	Open water	0	2170.63
MCTA-00506	Squalus acanthias	Schooling	Schooling	0.711098	5	1	2.92792	Open water	0	2271.83
MZB 050881	Squalus blainville	Schooling	Schooling	0.684176	5	1	3.10257	Open water	0	2276.49
ZMB-21723	Squalus cubensis	Schooling	Schooling	0.491422	5	1	4.41437	Open water	0	1959.1
ZMB-18979	Squalus megalops	Schooling	Schooling	0.986204	5	1	0.637874	Open water	0	2076.52
ZMB-11524	Triakis semifasciata	Schooling	Schooling	0.124202	5	1	8.64249	Open water	0	2385.28
MCTA-00424	Atelomycterus marmoratus	Hard substrate	Hard substrate	0.00701077	5	1	15.9423	Soft substrate	0	102.192
ZMB-12521	Brachaelurus waddi	Hard substrate	Hard substrate	0.356947	5	1	5.50912	Soft substrate	0	121.852
ZMB-20236	Chiloscyllium indicum	Hard substrate	Hard substrate	0.969033	5	1	0.916267	Soft substrate	0	101.575
MCTA-00471	Chiloscyllium punctatum	Hard substrate	Hard substrate	0.921689	5	1	1.42383	Soft substrate	0	112.29
MCTA-00513	Chiloscyllium punctatum	Hard substrate	Hard substrate	0.356947	5	1	5.50912	Soft substrate	0	121.852
MCTA-00487	Ginglymostoma cirratum	Hard substrate	Hard substrate	0.807189	5	1	2.29372	Soft substrate	0	100.307
ZMB-18741	Orectolobus japonicus	Hard substrate	Hard substrate	0.679397	5	1	3.1336	Soft substrate	0	99.9332
ZMB-6566	Poroderma pantherinum	Hard substrate	Hard substrate	0.356947	5	1	5.50912	Soft substrate	0	121.852
MCTA-00098	Mustelus asterias	Soft substrate	Soft substrate	0.910525	5	1	1.52193	Open water	5.19501e-15	67.3041
-	Mustelus mustelus	Soft substrate	Soft substrate	0.603081	5	1	3.6349	Hard substrate	0	77.9389
MOVI-24680	Mustelus schmitti	Soft substrate	Soft substrate	0.0507776	5	1	11.0306	Hard substrate	5.0331e-15	76.876
ZMB-7147	Schroederichthys bivius	Soft substrate	Soft substrate	0.947611	5	1	1.17119	Open water	1.66412e-14	64.625
-	Scyliorhinus canicula	Soft substrate	Soft substrate	0.104399	5	0.999197	9.11932	Open water	0.000802544	23.3732
MCTA-00502	Scyliorhinus haeckelii	Soft substrate	Soft substrate	0.0731056	5	0.997026	10.0762	Open water	0.00297431	21.7057
MCTA-00093	Scyliorhinus stellaris	Soft substrate	Soft substrate	0.956447	5	1	1.07322	Open water	9.90354e-13	56.3546
MCTA-00092	Squatina aculeata	Soft substrate	Soft substrate	2.00378e-06	5	1	34.3761	Hard substrate	7.06172e-16	104.149
MZB 83-3022	Centroscyllium fabricii	Bioluminescent	Bioluminescent	0.875035	5	1	1.80791	Open water	0	1776.41
MCTA-00511	Dalatias licha	Bioluminescent	Bioluminescent	0.0375233	5	1	11.8075	Open water	0	1398.33
ZMB-33860	Etmopterus baxteri	Bioluminescent	Bioluminescent	0.875035	5	1	1.80791	Open water	0	1776.41
MCTA-00459	Etmopterus bigelowi	Bioluminescent	Bioluminescent	0.875035	5	1	1.80791	Open water	0	1776.41
MZB 83-2807	Etmopterus lucifer	Bioluminescent	Bioluminescent	0.875035	5	1	1.80791	Open water	0	1776.41
MZB 93-0302	Etmopterus pusillus	Bioluminescent	Bioluminescent	0.875035	5	1	1.80791	Open water	0	1776.41
MCTA-00230	Etmopterus spinax	Bioluminescent	Bioluminescent	0.999797	5	1	0.109438	Open water	0	1649.5
MCTA-00477	Isistius brasiliensis	Bioluminescent	Bioluminescent	0.0710992	5	1	10.1498	Open water	0	1434.16
ZMB-31556	Apristurus canutus	Open water	Open water	0.989509	5	1	0.565963	Soft substrate	3.52043e-11	48.7057
MZB 83-2739	Apristurus nasutus	Open water	Open water	0.999998	5	1	0.0161976	Soft substrate	2.966e-13	57.709
ZMB-31555	Apristurus parvipinnis	Open water	Open water	0.998198	5	1	0.268237	Soft substrate	5.87065e-12	51.9903
MZB 83-3037	Centrophorus squamosus	Open water	Open water	0.977435	5	1	0.793681	Soft substrate	1.24401e-16	74.0397
MCTA-00519	Galeus melastomus	Open water	Open water	0.99935	5	1	0.176098	Soft substrate	4.53993e-15	66.2278
MZB 83-2768	Galeus polli	Open water	Open water	0.981714	5	1	0.722444	Soft substrate	7.42548e-11	47.3695
MOVI-24582	Heptranchias perlo	Open water	Open water	0.977712	5	1	0.789287	Soft substrate	1.2625e-16	74.0058
MCTA-00518	Hexanchus griseus	Open water	Open water	1	5	1	0.00235519	Soft substrate	7.73996e-14	60.3819
Cross-validated cases	Species	Ecological group	HIGHEST GROUP					SECOND HIGHEST GROUP
			Predicted ecological group	Conditional probability [P(D>d | G=g)]		Posterior probability [P(G=g | D=d)]	Squared Mahalanobis distance to centroid	Predicted ecological group	Posterior probability [P(G=g | D=d)]	Squared Mahalanobis distance to centroid
Registration number				p	df
MOVI-24648	Carcharhinus brachyurus	Strong-swimming	Strong-swimming	0.465031	5	1	4.61206	Hard substrate	1.55956e-199	920.152
MOVI-24633	Carcharhinus brevipinna	Strong-swimming	Strong-swimming	0.979875	5	1	0.753983	Hard substrate	2.98947e-222	1020.91
ZMB-15790	Carcharhinus limbatus	Strong-swimming	Strong-swimming	0.966801	5	1	0.946025	Hard substrate	2.05152e-224	1031.07
MCTA-00495	Carcharhinus melanopterus	Strong-swimming	Strong-swimming	0.999996	5	1	0.0226009	Hard substrate	4.93184e-210	963.917
ZMB-33797	Carcharhinus porosus	Strong-swimming	Strong-swimming	0.971691	5	1	0.879464	Hard substrate	1.11142e-223	1027.62
MCTA-00510	Carcharhinus sorrah	Strong-swimming	Strong-swimming	0.966801	5	1	0.946025	Hard substrate	2.05152e-224	1031.07
ZMB-31642	Galeocerdo cuvier	Strong-swimming	Strong-swimming	0.998088	5	1	0.274966	Hard substrate	8.0081e-216	990.831
ZMB-9218	Triaenodon obesus	Strong-swimming	Strong-swimming	4.39895e-05	5	1	27.5788	Hard substrate	3.87204e-243	1143.93
ZMB-4541	Alopias vulpinus	Strong-swimming	Strong-swimming	0.961334	5	1	1.01516	Hard substrate	3.67646e-225	1034.57
MCTA-00508	Isurus oxyrinchus	Strong-swimming	Strong-swimming	0.966801	5	1	0.946025	Hard substrate	2.05152e-224	1031.07
MCTA-00507	Prionace glauca	Strong-swimming	Strong-swimming	2.53084e-06	5	1	33.8668	Hard substrate	2.59016e-257	1215.49
MCTA-00516	Sphyrna tiburo	Strong-swimming	Strong-swimming	0.998088	5	1	0.274966	Hard substrate	8.0081e-216	990.831
MCTA-00512	Sphyrna tiburo	Strong-swimming	Strong-swimming	0.961334	5	1	1.01516	Hard substrate	3.67646e-225	1034.57
ZMB-15793	Sphyrna tudes	Strong-swimming	Strong-swimming	0.961334	5	1	1.01516	Hard substrate	3.67646e-225	1034.57
MCTA-00090	Sphyrna zygaena	Strong-swimming	Strong-swimming	0.961334	5	1	1.01516	Hard substrate	3.67646e-225	1034.57
ZMB-34840	Sphyrna zygaena	Strong-swimming	Strong-swimming	0.983241	5	1	0.695025	Hard substrate	1.48529e-221	1017.65
MCTA-00434	Deania calcea	Schooling	Schooling	0.952884	5	1	1.1137	Open water	0	1992.37
MCTA-00505	Galeorhinus galeus	Schooling	Schooling	3.88271e-29	5	1	143.121	Hard substrate	0	5246.34
MCTA-00509	Pristiophorus cirratus	Schooling	Schooling	0.989229	5	1	0.572461	Open water	0	1971.65
MCTA-00506	Squalus acanthias	Schooling	Schooling	0.595053	5	1	3.68866	Open water	0	2190.4
MZB 050881	Squalus blainville	Schooling	Schooling	0.560194	5	1	3.92548	Open water	0	2204.06
ZMB-21723	Squalus cubensis	Schooling	Schooling	0.329094	5	1	5.77148	Open water	0	1889.54
ZMB-18979	Squalus megalops	Schooling	Schooling	0.979459	5	1	0.760921	Open water	0	1875.26
ZMB-11524	Triakis semifasciata	Schooling	Schooling	0.0267791	5	1	12.6603	Open water	0	2655.6
MCTA-00424	Atelomycterus marmoratus	Hard substrate	Hard substrate	1.86285e-05	5	1	29.4843	Soft substrate	1.37054e-14	93.3262
ZMB-12521	Brachaelurus waddi	Hard substrate	Hard substrate	0.191956	5	1	7.40899	Soft substrate	1.47107e-23	112.556
ZMB-20236	Chiloscyllium indicum	Hard substrate	Hard substrate	0.954093	5	1	1.10012	Soft substrate	2.39611e-20	91.4558
MCTA-00471	Chiloscyllium punctatum	Hard substrate	Hard substrate	0.885095	5	1	1.73003	Soft substrate	2.22333e-22	101.446
MCTA-00513	Chiloscyllium punctatum	Hard substrate	Hard substrate	0.191956	5	1	7.40899	Soft substrate	1.47107e-23	112.556
MCTA-00487	Ginglymostoma cirratum	Hard substrate	Hard substrate	0.723795	5	1	2.84547	Soft substrate	1.01548e-19	90.313
ZMB-18741	Orectolobus japonicus	Hard substrate	Hard substrate	0.554065	5	1	3.96777	Soft substrate	2.11797e-19	89.9651
ZMB-6566	Poroderma pantherinum	Hard substrate	Hard substrate	0.191956	5	1	7.40899	Soft substrate	1.47107e-23	112.556
MCTA-00098	Mustelus asterias	Soft substrate	Soft substrate	0.869019	5	1	1.85352	Open water	1.41705e-13	61.0236
-	Mustelus mustelus	Soft substrate	Soft substrate	0.458761	5	1	4.66003	Hard substrate	1.25937e-15	73.2764
MOVI-24680	Mustelus schmitti	Soft substrate	Soft substrate	0.00390166	5	1	17.3379	Hard substrate	1.96843e-12	71.2454
ZMB-7147	Schroederichthys bivius	Soft substrate	Soft substrate	0.922708	5	1	1.41462	Open water	4.30354e-13	58.363
-	Scyliorhinus canicula	Soft substrate	Soft substrate	0.0187905	5	0.99785	13.5427	Open water	0.00214991	25.8231
MCTA-00502	Scyliorhinus haeckelii	Soft substrate	Soft substrate	0.0088237	5	0.990672	15.3889	Open water	0.0093284	24.7195
MCTA-00093	Scyliorhinus stellaris	Soft substrate	Soft substrate	0.935619	5	1	1.2933	Open water	1.82692e-11	50.7449
MCTA-00092	Squatina aculeata	Soft substrate	Hard substrate	2.59648e-24	5	1	120.389	Soft substrate	1.5423e-15	188.6
MZB 83-3022	Centroscyllium fabricii	Bioluminescent	Bioluminescent	0.818403	5	1	2.21682	Open water	0	1665.59
MCTA-00511	Dalatias licha	Bioluminescent	Bioluminescent	0.00191356	5	1	19.0104	Open water	0	1721.87
ZMB-33860	Etmopterus baxteri	Bioluminescent	Bioluminescent	0.818403	5	1	2.21682	Open water	0	1665.59
MCTA-00459	Etmopterus bigelowi	Bioluminescent	Bioluminescent	0.818403	5	1	2.21682	Open water	0	1665.59
MZB 83-2807	Etmopterus lucifer	Bioluminescent	Bioluminescent	0.818403	5	1	2.21682	Open water	0	1665.59
MZB 93-0302	Etmopterus pusillus	Bioluminescent	Bioluminescent	0.818403	5	1	2.21682	Open water	0	1665.59
MCTA-00230	Etmopterus spinax	Bioluminescent	Bioluminescent	0.999697	5	1	0.128968	Open water	0	1486.04
MCTA-00477	Isistius brasiliensis	Bioluminescent	Bioluminescent	0.00830365	5	1	15.5354	Open water	0	1621.69
ZMB-31556	Apristurus canutus	Open water	Open water	0.984364	5	1	0.674014	Soft substrate	3.20725e-10	44.3949
MZB 83-2739	Apristurus nasutus	Open water	Open water	0.999997	5	1	0.0190475	Soft substrate	5.27037e-12	51.9569
ZMB-31555	Apristurus parvipinnis	Open water	Open water	0.997306	5	1	0.317261	Soft substrate	7.0326e-11	47.073
MZB 83-3037	Centrophorus squamosus	Open water	Open water	0.96648	5	1	0.950218	Soft substrate	2.97788e-15	67.8453
MCTA-00519	Galeus melastomus	Open water	Open water	0.999027	5	1	0.207842	Soft substrate	1.12387e-13	59.8415
MZB 83-2768	Galeus polli	Open water	Open water	0.972808	5	1	0.863499	Soft substrate	6.00649e-10	43.3295
MOVI-24582	Heptranchias perlo	Open water	Open water	0.966889	5	1	0.944862	Soft substrate	3.02494e-15	67.8086
MCTA-00518	Hexanchus griseus	Open water	Open water	1	5	1	0.0027687	Soft substrate	1.58264e-12	54.3466
