# Supplementary material for: Squamation and ecology of thelodonts
Source: PLoS One. 2017 Feb 27;12(2):e0172781. doi: 10.1371/journal.pone.0172781 (PMC5328365; doi:10.1371/journal.pone.0172781)
Supplement: S10 Table — (A) Summary statistics. Eigenvalues, proportions of explained variance, canonical correlations and standardized coefficients are shown for each discriminant function. (B) Wilks' lambda test of functions. (C) Pairwise group comparisons. (D) Summary results of the original and cross-validated classification for all studied sharks. (E) Detailed results of the original and cross-validated classification for all sharks. The assignment probabilities for the highest and the second highest predicted ecological group are given for each specimen. (XLSX) [file pone.0172781.s010.xlsx]

## Sheet: S10A Table
S10A Table. Results of Canonical Variate Analysis-2.2 (CVA-2.2, with six ecological groups as defined groups and scale morphotype percentages of coverage on the dorsal side of the body as discriminant variables). Summary statistics. Eigenvalues, proportions of explained variance, canonical correlations and standardized coefficients are shown for each discriminant function.
	Function 1	Function 2	Function 3	Function 4	Function 5
Eigenvalue	297370	222575	107513	7273	0.007
% of variance	46.8492	35.0656	16.9382	1.14585	0.00111653
Cumulative %	46.8492	81.9148	98.853	99.9989	100
Canonical correlation	0.998323	0.997761	0.995382	0.937618	0.0838877
Standardized coefficients
Morphotype 4	0.198949	1.47598	-0.170024	0.00745211	0.000316016
Morphotype 5	1.41481	0.721109	0.111093	-0.00707763	0.000590561
Morphotype 6	3.30629	5.01285	3.3791	1.10711	-0.425382
Morphotype 7	3.8788	6.2329	4.19449	0.873272	0.614177
Morphotype 8	1.97941	3.59003	2.3319	-0.470631	-0.0101835

## Sheet: S10B Table
S10B Table. Results of Canonical Variate Analysis-2.2 (CVA-2.2, with six ecological groups as defined groups and scale morphotype percentages of coverage on the dorsal side of the body as discriminant variables). Wilks' lambda test of functions.
Test of functions	Wilks' Lambda	Chi-square	df	Sig.
1 to 5	1.65806e-08	886.794	25	5.60247e-171
2 to 5	4.94715e-06	604.727	16	2.27353e-118
3 to 5	0.00110606	336.944	9	3.71341e-67
4 to 5	0.120022	104.944	4	8.70624e-22
5	0.992963	0.34957	1	0.554357

## Sheet: S10C Table
S10C Table. Results of Canonical Variate Analysis-2.2 (CVA-2.2, with six ecological groups as defined groups and scale morphotype percentages of coverage on the dorsal side of the body as discriminant variables). Pairwise group comparisons.
Steep	Ecological group		Strong-swimming	Schooling	Hard substrate	Soft substrate	Bioluminescent	Open water
1	Strong-swimming	F		5517.66	5517.66	5517.66	5517.66	5517.66
		Sig.		7.66638e-53	7.66638e-53	7.66638e-53	7.66638e-53	7.66638e-53
	Schooling	F	5517.66		0	0	0	0
		Sig.	7.66638e-53		1	1	1	1
	Hard substrate	F	5517.66	0		0	0	0
		Sig.	7.66638e-53	1		1	1	1
	Soft substrate	F	5517.66	0	0		0	0
		Sig.	7.66638e-53	1	1		1	1
	Bioluminescent	F	5517.66	0	0	0		0
		Sig.	7.66638e-53	1	1	1		1
	Open water	F	5517.66	0	0	0	0
		Sig.	7.66638e-53	1	1	1	1
2	Strong-swimming	F		5840.39	2703.66	2703.66	2703.66	2703.66
		Sig.		5.15462e-59	7.17423e-51	7.17423e-51	7.17423e-51	7.17423e-51
	Schooling	F	5840.39		2352.55	2352.55	2352.55	2352.55
		Sig.	5.15462e-59		2.09709e-49	2.09709e-49	2.09709e-49	2.09709e-49
	Hard substrate	F	2703.66	2352.55		0	0	0
		Sig.	7.17423e-51	2.09709e-49		1	1	1
	Soft substrate	F	2703.66	2352.55	0		0	0
		Sig.	7.17423e-51	2.09709e-49	1		1	1
	Bioluminescent	F	2703.66	2352.55	0	0		0
		Sig.	7.17423e-51	2.09709e-49	1	1		1
	Open water	F	2703.66	2352.55	0	0	0
		Sig.	7.17423e-51	2.09709e-49	1	1	1
3	Strong-swimming	F		3955.38	1765.65	1833.19	1765.69	1892.09
		Sig.		1.87373e-57	4.23156e-49	1.73282e-49	4.22915e-49	8.16569e-50
	Schooling	F	3955.38		1642.29	1546.44	1638.66	1536.67
		Sig.	1.87373e-57		2.36726e-48	9.87851e-48	2.49503e-48	1.14838e-47
	Hard substrate	F	1765.65	1642.29		50.6545	0.0316254	94.8298
		Sig.	4.23156e-49	2.36726e-48		6.59699e-15	0.992341	3.49931e-20
	Soft substrate	F	1833.19	1546.44	50.6545		48.1547	6.86892
		Sig.	1.73282e-49	9.87851e-48	6.59699e-15		1.64139e-14	0.000608219
	Bioluminescent	F	1765.69	1638.66	0.0316254	48.1547		91.3978
		Sig.	4.22915e-49	2.49503e-48	0.992341	1.64139e-14		7.42544e-20
	Open water	F	1892.09	1536.67	94.8298	6.86892	91.3978
		Sig.	8.16569e-50	1.14838e-47	3.49931e-20	0.000608219	7.42544e-20
4	Strong-swimming	F		2961.26	1305.34	1386.2	1296.7	1440.13
		Sig.		8.18991e-56	1.66104e-47	4.09737e-48	1.9387e-47	1.68392e-48
	Schooling	F	2961.26		1221.73	1136.75	1244.32	1128.61
		Sig.	8.18991e-56		7.75235e-47	4.14696e-46	5.06163e-47	4.90035e-46
	Hard substrate	F	1305.34	1221.73		45.7329	5.9692	82.6675
		Sig.	1.66104e-47	7.75235e-47		1.23346e-15	0.000572341	1.16443e-20
	Soft substrate	F	1386.2	1136.75	45.7329		64.0895	5.5178
		Sig.	4.09737e-48	4.14696e-46	1.23346e-15		1.93929e-18	0.00100164
	Bioluminescent	F	1296.7	1244.32	5.9692	64.0895		103.695
		Sig.	1.9387e-47	5.06163e-47	0.000572341	1.93929e-18		1.0583e-22
	Open water	F	1440.13	1128.61	82.6675	5.5178	103.695
		Sig.	1.68392e-48	4.90035e-46	1.16443e-20	0.00100164	1.0583e-22
5	Strong-swimming	F		2320.92	1022.1	1086.64	2543.16	1129.63
		Sig.		4.65946e-54	6.41328e-46	1.58866e-46	5.7354e-55	6.5591e-47
	Schooling	F	2320.92		957.875	890.162	2032.79	883.686
		Sig.	4.65946e-54		2.81154e-45	1.49137e-44	9.69264e-53	1.76083e-44
	Hard substrate	F	1022.1	957.875		36.441	1138.18	65.8395
		Sig.	6.41328e-46	2.81154e-45		6.53911e-15	5.52308e-47	8.07995e-20
	Soft substrate	F	1086.64	890.162	36.441		1130.75	4.38746
		Sig.	1.58866e-46	1.49137e-44	6.53911e-15		6.41364e-47	0.00238473
	Bioluminescent	F	2543.16	2032.79	1138.18	1130.75		1144.79
		Sig.	5.7354e-55	9.69264e-53	5.52308e-47	6.41364e-47		4.84026e-47
	Open water	F	1129.63	883.686	65.8395	4.38746	1144.79
		Sig.	6.5591e-47	1.76083e-44	8.07995e-20	0.00238473	4.84026e-47

## Sheet: S10D Table
S10DTable. Results of Canonical Variate Analysis-2.2 (CVA-2.2, with six ecological groups as defined groups and scale morphotype percentages of coverage on the dorsal side of the body as discriminant variables).Summary results of the original and cross-validated classification for all studied sharks.
Ecological group	Predicted ecological group						Classified correctly		Misclassified
	Near-shore	Schooling	Hard substrate	Soft substrate	Bioluminescent	Open water	Count	%	Count	%
Original cases
Strong-swimming	16	0	0	0	0	0	16	100	0	0
Schooling	0	8	0	0	0	0	8	100	0	0
Hard substrate	0	0	8	0	0	0	8	100	0	0
Soft substrate	0	0	1	4	0	3	4	50	4	50
Bioluminescent	0	0	0	0	8	0	8	100	0	0
Open water	0	0	0	0	0	8	8	100	0	0
Cross-validated cases
Strong-swimming	16	0	0	0	0	0	16	100	0	0
Schooling	0	8	0	0	0	0	8	100	0	0
Hard substrate	0	0	8	0	0	0	8	100	0	0
Soft substrate	0	0	1	4	0	3	4	50	4	50
Bioluminescent	0	0	0	0	8	0	8	100	0	0
Open water	0	0	0	0	0	8	8	100	0	0
92.9% of original grouped cases correctly classified.
92.9% of cross-validated grouped cases correctly classified.

## Sheet: S10E Table
S10E Table. Results of Canonical Variate Analysis-2.2 (CVA-2.2, with six ecological groups as defined groups and scale morphotype percentages of coverage on the dorsal side of the body as discriminant variables). Detailed results of the original and cross-validated classification for all sharks. The assignation probabilities for the highest and the second highest predicted ecological group are gi…
Original cases	Species	Ecological group	HIGHEST GROUP					SECOND HIGHEST GROUP
			Predicted ecological group	Conditional probability [P(D>d | G=g)]		Posterior probability [P(G=g | D=d)]	Squared Mahalanobis distance to centroid	Predicted ecological group	Posterior probability [P(G=g | D=d)]	Squared Mahalanobis distance to centroid
Registration number				p	df
MOVI-24648	Carcharhinus brachyurus	Strong-swimming	Strong-swimming	0.0991092	5	1	9.26063	Hard substrate	0	855.037
MOVI-24633	Carcharhinus brevipinna	Strong-swimming	Strong-swimming	0.977487	5	1	0.792848	Hard substrate	0	1099.61
ZMB-15790	Carcharhinus limbatus	Strong-swimming	Strong-swimming	0.977487	5	1	0.792848	Hard substrate	0	1099.61
MCTA-00495	Carcharhinus melanopterus	Strong-swimming	Strong-swimming	0.984075	5	1	0.679487	Hard substrate	0	1095.25
ZMB-33797	Carcharhinus porosus	Strong-swimming	Strong-swimming	0.984075	5	1	0.679487	Hard substrate	0	1095.25
MCTA-00510	Carcharhinus sorrah	Strong-swimming	Strong-swimming	0.977487	5	1	0.792848	Hard substrate	0	1099.61
ZMB-31642	Galeocerdo cuvier	Strong-swimming	Strong-swimming	0.999686	5	1	0.130711	Hard substrate	0	1064.93
ZMB-9218	Triaenodon obesus	Strong-swimming	Strong-swimming	0.11467	5	1	8.86264	Hard substrate	0	858.892
ZMB-4541	Alopias vulpinus	Strong-swimming	Strong-swimming	0.977487	5	1	0.792848	Hard substrate	0	1099.61
MCTA-00508	Isurus oxyrinchus	Strong-swimming	Strong-swimming	0.977487	5	1	0.792848	Hard substrate	0	1099.61
MCTA-00507	Prionace glauca	Strong-swimming	Strong-swimming	0.000389169	5	1	22.6766	Hard substrate	0	757.88
MCTA-00516	Sphyrna tiburo	Strong-swimming	Strong-swimming	0.977487	5	1	0.792848	Hard substrate	0	1099.61
MCTA-00512	Sphyrna tiburo	Strong-swimming	Strong-swimming	0.977487	5	1	0.792848	Hard substrate	0	1099.61
ZMB-15793	Sphyrna tudes	Strong-swimming	Strong-swimming	0.977487	5	1	0.792848	Hard substrate	0	1099.61
MCTA-00090	Sphyrna zygaena	Strong-swimming	Strong-swimming	0.977487	5	1	0.792848	Hard substrate	0	1099.61
ZMB-34840	Sphyrna zygaena	Strong-swimming	Strong-swimming	0.989125	5	1	0.574867	Hard substrate	0	1090.89
MCTA-00434	Deania calcea	Schooling	Schooling	0.999983	5	1	0.0397965	Open water	0	1191.65
MCTA-00505	Galeorhinus galeus	Schooling	Schooling	2.49314e-07	5	1	38.8951	Open water	0	807.78
MCTA-00509	Pristiophorus cirratus	Schooling	Schooling	0.992606	5	1	0.486588	Open water	0	1247.73
MCTA-00506	Squalus acanthias	Schooling	Schooling	0.730603	5	1	2.80119	Open water	0	1319.19
MZB 050881	Squalus blainville	Schooling	Schooling	0.498012	5	1	4.36599	Open water	0	1348.93
ZMB-21723	Squalus cubensis	Schooling	Schooling	0.9994	5	1	0.17038	Open water	0	1196.19
ZMB-18979	Squalus megalops	Schooling	Schooling	0.999643	5	1	0.137864	Open water	0	1208.96
ZMB-11524	Triakis semifasciata	Schooling	Schooling	0.606799	5	1	3.61009	Open water	0	1335.37
MCTA-00424	Atelomycterus marmoratus	Hard substrate	Hard substrate	0.0585295	5	1	10.6611	Soft substrate	4.10784e-07	40.0715
ZMB-12521	Brachaelurus waddi	Hard substrate	Hard substrate	0.222405	5	1	6.97635	Soft substrate	5.21828e-15	72.7496
ZMB-20236	Chiloscyllium indicum	Hard substrate	Hard substrate	0.541105	5	1	4.05794	Soft substrate	8.7417e-09	41.1683
MCTA-00471	Chiloscyllium punctatum	Hard substrate	Hard substrate	0.964211	5	1	0.979383	Soft substrate	8.42465e-13	56.5843
MCTA-00513	Chiloscyllium punctatum	Hard substrate	Hard substrate	0.222405	5	1	6.97635	Soft substrate	5.21828e-15	72.7496
MCTA-00487	Ginglymostoma cirratum	Hard substrate	Hard substrate	0.999455	5	1	0.163767	Soft substrate	6.15988e-11	47.1845
ZMB-18741	Orectolobus japonicus	Hard substrate	Hard substrate	0.0639799	5	1	10.4279	Soft substrate	3.67801e-07	40.0593
ZMB-6566	Poroderma pantherinum	Hard substrate	Hard substrate	0.222405	5	1	6.97635	Soft substrate	5.21828e-15	72.7496
MCTA-00098	Mustelus asterias	Soft substrate	Soft substrate	0.985213	5	0.860386	0.657626	Open water	0.139614	4.29463
-	Mustelus mustelus	Soft substrate	Soft substrate	0.97386	5	0.786392	0.848164	Open water	0.213608	3.45479
MOVI-24680	Mustelus schmitti	Soft substrate	Soft substrate	0.99024	5	0.91885	0.548492	Open water	0.0811497	5.40215
ZMB-7147	Schroederichthys bivius	Soft substrate	Soft substrate	0.984867	5	0.93203	0.664357	Open water	0.0679698	5.90096
-	Scyliorhinus canicula	Soft substrate	Open water	0.914093	5	0.541499	1.49111	Soft substrate	0.458501	1.82386
MCTA-00502	Scyliorhinus haeckelii	Soft substrate	Open water	0.997267	5	0.838219	0.319185	Soft substrate	0.161781	3.60926
MCTA-00093	Scyliorhinus stellaris	Soft substrate	Open water	0.914667	5	0.513384	1.48611	Soft substrate	0.486616	1.59321
MCTA-00092	Squatina aculeata	Soft substrate	Hard substrate	0.0510698	5	1	11.0157	Soft substrate	4.84858e-07	40.0945
MZB 83-3022	Centroscyllium fabricii	Bioluminescent	Bioluminescent	0.815258	5	1	2.23849	Soft substrate	0	1655.47
MCTA-00511	Dalatias licha	Bioluminescent	Bioluminescent	0.00177221	5	1	19.1892	Soft substrate	0	1214.18
ZMB-33860	Etmopterus baxteri	Bioluminescent	Bioluminescent	0.815258	5	1	2.23849	Soft substrate	0	1655.47
MCTA-00459	Etmopterus bigelowi	Bioluminescent	Bioluminescent	0.815258	5	1	2.23849	Soft substrate	0	1655.47
MZB 83-2807	Etmopterus lucifer	Bioluminescent	Bioluminescent	0.815258	5	1	2.23849	Soft substrate	0	1655.47
MZB 93-0302	Etmopterus pusillus	Bioluminescent	Bioluminescent	0.815258	5	1	2.23849	Soft substrate	0	1655.47
MCTA-00230	Etmopterus spinax	Bioluminescent	Bioluminescent	0.927119	5	1	1.37416	Soft substrate	0	1629.51
MCTA-00477	Isistius brasiliensis	Bioluminescent	Bioluminescent	0.00154581	5	1	19.5071	Hard substrate	0	1220.18
ZMB-31556	Apristurus canutus	Open water	Open water	0.984585	5	0.749248	0.669807	Soft substrate	0.250752	2.85901
MZB 83-2739	Apristurus nasutus	Open water	Open water	0.999998	5	0.935077	0.0185171	Soft substrate	0.0649228	5.35338
ZMB-31555	Apristurus parvipinnis	Open water	Open water	0.999976	5	0.923221	0.0459581	Soft substrate	0.0767786	5.01984
MZB 83-3037	Centrophorus squamosus	Open water	Open water	0.999589	5	0.979324	0.145981	Soft substrate	0.0206762	7.86174
MCTA-00519	Galeus melastomus	Open water	Open water	1	5	0.945211	0.00333828	Soft substrate	0.054789	5.69918
MZB 83-2768	Galeus polli	Open water	Open water	1	5	0.961168	0.00976735	Soft substrate	0.0388323	6.42756
MOVI-24582	Heptranchias perlo	Open water	Open water	0.999607	5	0.979235	0.143244	Soft substrate	0.0207651	7.85024
MCTA-00518	Hexanchus griseus	Open water	Open water	0.999661	5	0.978704	0.134902	Soft substrate	0.0212959	7.79033
Cross-validated cases	Species	Ecological group	HIGHEST GROUP					SECOND HIGHEST GROUP
			Predicted ecological group	Conditional probability [P(D>d | G=g)]		Posterior probability [P(G=g | D=d)]	Squared Mahalanobis distance to centroid	Predicted ecological group	Posterior probability [P(G=g | D=d)]	Squared Mahalanobis distance to centroid
Registration number				p	df
MOVI-24648	Carcharhinus brachyurus	Strong-swimming	Strong-swimming	0.0373749	5	1	11.8176	Hard substrate	4.5644e-206	957.446
MOVI-24633	Carcharhinus brevipinna	Strong-swimming	Strong-swimming	0.975356	5	1	0.825844	Hard substrate	4.03284e-219	1006.57
ZMB-15790	Carcharhinus limbatus	Strong-swimming	Strong-swimming	0.975356	5	1	0.825844	Hard substrate	4.03284e-219	1006.57
MCTA-00495	Carcharhinus melanopterus	Strong-swimming	Strong-swimming	0.982636	5	1	0.706029	Hard substrate	9.51605e-218	1000.13
ZMB-33797	Carcharhinus porosus	Strong-swimming	Strong-swimming	0.982636	5	1	0.706029	Hard substrate	9.51605e-218	1000.13
MCTA-00510	Carcharhinus sorrah	Strong-swimming	Strong-swimming	0.975356	5	1	0.825844	Hard substrate	4.03284e-219	1006.57
ZMB-31642	Galeocerdo cuvier	Strong-swimming	Strong-swimming	0.999665	5	1	0.134222	Hard substrate	2.13641e-209	961.097
ZMB-9218	Triaenodon obesus	Strong-swimming	Strong-swimming	0.0477168	5	1	11.1913	Hard substrate	5.71357e-205	951.765
ZMB-4541	Alopias vulpinus	Strong-swimming	Strong-swimming	0.975356	5	1	0.825844	Hard substrate	4.03284e-219	1006.57
MCTA-00508	Isurus oxyrinchus	Strong-swimming	Strong-swimming	0.975356	5	1	0.825844	Hard substrate	4.03284e-219	1006.57
MCTA-00507	Prionace glauca	Strong-swimming	Strong-swimming	1.46373e-08	5	1	44.9812	Hard substrate	1.35431e-276	1315.4
MCTA-00516	Sphyrna tiburo	Strong-swimming	Strong-swimming	0.975356	5	1	0.825844	Hard substrate	4.03284e-219	1006.57
MCTA-00512	Sphyrna tiburo	Strong-swimming	Strong-swimming	0.975356	5	1	0.825844	Hard substrate	4.03284e-219	1006.57
ZMB-15793	Sphyrna tudes	Strong-swimming	Strong-swimming	0.975356	5	1	0.825844	Hard substrate	4.03284e-219	1006.57
MCTA-00090	Sphyrna zygaena	Strong-swimming	Strong-swimming	0.975356	5	1	0.825844	Hard substrate	4.03284e-219	1006.57
ZMB-34840	Sphyrna zygaena	Strong-swimming	Strong-swimming	0.988187	5	1	0.595973	Hard substrate	2.01541e-216	993.911
MCTA-00434	Deania calcea	Schooling	Schooling	0.999975	5	1	0.0468238	Open water	1.08048e-233	1072.9
MCTA-00505	Galeorhinus galeus	Schooling	Schooling	7.6093e-87	5	1	412.02	Soft substrate	0	6517.75
MCTA-00509	Pristiophorus cirratus	Schooling	Schooling	0.98897	5	1	0.578423	Open water	5.31205e-247	1134.72
MCTA-00506	Squalus acanthias	Schooling	Schooling	0.620653	5	1	3.51809	Open water	2.43385e-275	1268.16
MZB 050881	Squalus blainville	Schooling	Schooling	0.336387	5	1	5.70121	Open water	5.16002e-292	1347.13
ZMB-21723	Squalus cubensis	Schooling	Schooling	0.999102	5	1	0.201067	Open water	1.77205e-234	1076.67
ZMB-18979	Squalus megalops	Schooling	Schooling	0.999465	5	1	0.162573	Open water	4.83971e-237	1088.43
ZMB-11524	Triakis semifasciata	Schooling	Schooling	0.463287	5	1	4.62537	Open water	5.54472e-284	1309.07
MCTA-00424	Atelomycterus marmoratus	Hard substrate	Hard substrate	0.00539173	5	0.999942	16.57	Soft substrate	5.81624e-05	36.0745
ZMB-12521	Brachaelurus waddi	Hard substrate	Hard substrate	0.0824347	5	1	9.75655	Soft substrate	4.87664e-14	71.06
ZMB-20236	Chiloscyllium indicum	Hard substrate	Hard substrate	0.385232	5	1	5.25783	Soft substrate	1.18439e-07	37.1556
MCTA-00471	Chiloscyllium punctatum	Hard substrate	Hard substrate	0.947005	5	1	1.17764	Soft substrate	1.32819e-11	51.2669
MCTA-00513	Chiloscyllium punctatum	Hard substrate	Hard substrate	0.0824347	5	1	9.75655	Soft substrate	4.87664e-14	71.06
MCTA-00487	Ginglymostoma cirratum	Hard substrate	Hard substrate	0.999185	5	1	0.193234	Soft substrate	6.53613e-10	42.4902
ZMB-18741	Orectolobus japonicus	Hard substrate	Hard substrate	0.00658024	5	0.999954	16.0942	Soft substrate	4.61845e-05	36.0598
ZMB-6566	Poroderma pantherinum	Hard substrate	Hard substrate	0.0824347	5	1	9.75655	Soft substrate	4.87664e-14	71.06
MCTA-00098	Mustelus asterias	Soft substrate	Soft substrate	0.97799	5	0.823874	0.784844	Open water	0.176126	3.87049
-	Mustelus mustelus	Soft substrate	Soft substrate	0.961205	5	0.741446	1.01674	Open water	0.258554	3.12374
MOVI-24680	Mustelus schmitti	Soft substrate	Soft substrate	0.985451	5	0.891339	0.652944	Open water	0.108661	4.86193
ZMB-7147	Schroederichthys bivius	Soft substrate	Soft substrate	0.977478	5	0.9055	0.793	Open water	0.0945002	5.31277
-	Scyliorhinus canicula	Soft substrate	Open water	0.926534	5	0.605594	1.37958	Soft substrate	0.394406	2.23724
MCTA-00502	Scyliorhinus haeckelii	Soft substrate	Open water	0.997442	5	0.896311	0.310428	Soft substrate	0.103689	4.62421
MCTA-00093	Scyliorhinus stellaris	Soft substrate	Open water	0.926291	5	0.569765	1.38183	Soft substrate	0.430235	1.94362
MCTA-00092	Squatina aculeata	Soft substrate	Hard substrate	0.0732399	5	1	10.0713	Soft substrate	4.98547e-121	564.084
MZB 83-3022	Centroscyllium fabricii	Bioluminescent	Bioluminescent	0.734893	5	1	2.77326	Soft substrate	0	1569.76
MCTA-00511	Dalatias licha	Bioluminescent	Bioluminescent	1.37304e-07	5	1	40.1809	Hard substrate	0	1892.32
ZMB-33860	Etmopterus baxteri	Bioluminescent	Bioluminescent	0.734893	5	1	2.77326	Soft substrate	0	1569.76
MCTA-00459	Etmopterus bigelowi	Bioluminescent	Bioluminescent	0.734893	5	1	2.77326	Soft substrate	0	1569.76
MZB 83-2807	Etmopterus lucifer	Bioluminescent	Bioluminescent	0.734893	5	1	2.77326	Soft substrate	0	1569.76
MZB 93-0302	Etmopterus pusillus	Bioluminescent	Bioluminescent	0.734893	5	1	2.77326	Soft substrate	0	1569.76
MCTA-00230	Etmopterus spinax	Bioluminescent	Bioluminescent	0.892941	5	1	1.66772	Soft substrate	0	1514.01
MCTA-00477	Isistius brasiliensis	Bioluminescent	Bioluminescent	7.85508e-08	5	1	41.3819	Soft substrate	0	1911.4
ZMB-31556	Apristurus canutus	Open water	Open water	0.977058	5	0.711402	0.799607	Soft substrate	0.288598	2.60401
MZB 83-2739	Apristurus nasutus	Open water	Open water	0.999996	5	0.916753	0.0217762	Soft substrate	0.083247	4.81983
ZMB-31555	Apristurus parvipinnis	Open water	Open water	0.999965	5	0.903257	0.0540811	Soft substrate	0.0967427	4.52199
MZB 83-3037	Centrophorus squamosus	Open water	Open water	0.999385	5	0.969602	0.172177	Soft substrate	0.0303983	7.09717
MCTA-00519	Galeus melastomus	Open water	Open water	1	5	0.928431	0.00392449	Soft substrate	0.0715686	5.1296
MZB 83-2768	Galeus polli	Open water	Open water	0.999999	5	0.947212	0.0114842	Soft substrate	0.0527878	5.78597
MOVI-24582	Heptranchias perlo	Open water	Open water	0.999412	5	0.969492	0.168938	Soft substrate	0.0305077	7.08653
MCTA-00518	Hexanchus griseus	Open water	Open water	0.999493	5	0.968813	0.15907	Soft substrate	0.0311872	7.0312
