# Supplementary material for: Squamation and ecology of thelodonts
Source: PLoS One. 2017 Feb 27;12(2):e0172781. doi: 10.1371/journal.pone.0172781 (PMC5328365; doi:10.1371/journal.pone.0172781)
Supplement: S12 Table — (XLSX) [file pone.0172781.s012.xlsx]

## Sheet: S12 Table
S12 Table. Numerical values for discriminant variables measured on thelodont scales coming from articulated remains and detailed results of the classification after their inclusion in Canonical Variate Analysis-1 (CVA-1, with eight scale morphotypes as defined groups and ten size-free variables of the crown surface as discriminant variables).
Order	Family	Species	Source	Scale series	Discriminant variables										HIGHEST GROUP						SECOND HIGHEST GROUP
															Predicted functional type	Predicted morphotype	Conditional probability [P(D>d | G=g)]		Posterior probability [P(G=g | D=d)]	Squared Mahalanobis distance to centroid	Predicted functional type	Predicted morphotype	Posterior probability [P(G=g | D=d)]	Squared Mahalanobis distance to centroid
					Circularity	Roundness	Solidity	MLC/MWC	RLA/MLC	RLA2/ACS	(MLC*MWC)/ACS	LLR/MLC	(LLR-LSR)/MLC	CP/MLC			p	df
Loganelliiformes	Loganelliidae	Loganellia scotica	[4]	rostral	0.78	0.74	0.94	1.328	0	0	1.468	0	0	2.875	Abrasive	6	0.999192	7	0.999998	0.560879	Bioluminescent	1	1.77435e-06	27.045
Loganelliiformes	Loganelliidae	Loganellia scotica	[4]	cephalo-pectoral	0.66	0.72	0.91	1.635	0	0	1.413	0	0	2.871	Abrasive	6	0.437052	7	0.999034	6.92195	Bioluminescent	3	0.000950715	20.8366
Loganelliiformes	Loganelliidae	Loganellia scotica	[4]	fin leading edges	0.73	0.7	1	1.489	0	0	1.61	0	0	2.762	Abrasive	6	0.315291	7	0.998582	8.19998	Bioluminescent	3	0.00141843	21.3136
Loganelliiformes	Loganelliidae	Loganellia scotica	[4]	precaudal	0.63	0.37	0.99	2.517	0.542	1.102	1.491	0.931	0.792	2.297	Generalized	8	0.00125469	7	1	23.7615	Abrasive	7	9.7679e-09	60.6498
Loganelliiformes	Loganelliidae	Loganellia scotica	[4]	postpectoral	0.62	0.39	0.98	2.476	0.536	1.163	1.634	0.912	0.713	2.247	Generalized	8	0.00473971	7	1	20.415	Abrasive	7	2.20366e-08	55.6761
Loganelliiformes	Loganelliidae	Loganellia prolata	[5]	rostral	0.78	0.92	0.92	1.029	0	0	1.556	0	0	3.166	Abrasive	6	0.994738	7	0.999983	1.00559	Bioluminescent	1	1.66375e-05	23.0133
Loganelliiformes	Loganelliidae	Loganellia prolata	[5]	cephalo-pectoral	0.82	0.9	0.96	0.908	0	0	1.423	0	0	3.437	Abrasive	6	0.999835	7	1	0.347721	Bioluminescent	1	2.76041e-08	35.1583
Loganelliiformes	Loganelliidae	Loganellia prolata	[5]	postpectoral and precaudal	0.56	0.37	0.98	2.728	0.457	0.979	1.721	0.879	0.726	2.192	Generalized	8	3.00332e-07	7	1	43.236	Abrasive	7	1.65565e-10	88.2793
Loganelliiformes	Loganelliidae	Loganellia sulcata	[5]	rostral	0.93	0.73	1	1.445	0	0	1.267	0	0	2.724	Abrasive	6	0.657013	7	1	5.02418	Bioluminescent	1	1.16614e-09	46.1633
Loganelliiformes	Loganelliidae	Loganellia sulcata	[5]	cephalo-pectoral	0.74	0.89	0.9	0.981	0	0	1.219	0	0	3.76	Abrasive	6	0.508102	7	1	6.27438	Bioluminescent	1	2.51776e-07	36.6638
Loganelliiformes	Loganelliidae	Loganellia sulcata	[5]	postpectoral, precaudal and pinnal	0.59	0.34	0.99	2.707	0.706	2.204	1.634	0.894	0.567	2.202	Generalized	8	0.00058663	7	0.99896	25.6289	Abrasive	7	0.00103959	39.3646
Loganelliiformes	Loganelliidae	Illoganellia colossea	[5]	trunk	0.83	0.54	0.98	1.73	0	0	1.554	0	0	2.367	Abrasive	6	0.636656	7	0.999998	5.19109	Bioluminescent	1	1.17942e-06	32.4921
Loganelliiformes	Loganelliidae	Illoganellia colossea	[5]	fin	0.74	0.52	0.96	1.8835	0.616495	1.08501	1.51569	0.83299	0.66701	2.43608	Abrasive	7	0.377735	7	0.584355	7.51041	Generalized	8	0.41529	8.19347
Shieliiformes	Shieliidae	Shielia taiti	[4]	rostral and cephalo-pectoral	0.85	0.8	0.96	1.28	0	0	1.652	0	0	2.642	Abrasive	6	0.687774	7	0.999991	4.77192	Bioluminescent	1	8.58603e-06	28.1026
Shieliiformes	Shieliidae	Shielia taiti	[4]	cephalo-pectoral and postpectoral	0.78	0.68	0.98	1.544	1	2.656	1.72	1	0	2.457	Defensive	4	2.4209e-08	7	0.999973	48.8563	Hydrodynamic	5	2.54549e-05	70.0134
Shieliiformes	Shieliidae	Shielia taiti	[4]	precaudal	0.54	0.51	0.88	1.884	1	2.937	1.559	1	0	2.815	Defensive	4	2.46743e-06	7	1	38.4689	Abrasive	7	4.14058e-08	72.4686
Shieliiformes	Shieliidae	Shielia taiti	[4]	pinnal	0.54	0.49	0.87	2.22	1	4.242	1.911	1	0	2.356	Defensive	4	0.00133924	7	1	23.5999	Generalized	8	0	125.294
Shieliiformes	Shieliidae	Shielia gibba	[5]	rostral	0.74	0.87	0.92	1.125	0	0	1.506	0	0	3.161	Abrasive	6	0.99078	7	0.999993	1.20635	Bioluminescent	1	6.97378e-06	24.953
Shieliiformes	Shieliidae	Shielia gibba	[5]	cephalo-pectoral	0.67	0.63	0.84	1.548	1	2.671	1.726	1	0	2.651	Defensive	4	0.00223114	7	1	22.3265	Hydrodynamic	5	8.95649e-13	77.8089
Shieliiformes	Shieliidae	Shielia gibba	[5]	postpectoral and precaudal	0.61	0.61	0.82	1.563	1	2.474	1.583	1	0	2.563	Defensive	4	0.000302497	7	1	27.2337	Abrasive	7	8.32216e-10	69.0475
Shieliiformes	Shieliidae	Shielia gibba	[5]	pinnal	0.54	0.54	0.79	2.04	1	2.599	1.274	1	0	2.994	Defensive	4	4.44925e-07	7	1	42.3515	Generalized	8	9.71591e-08	74.6453
Shieliiformes	Shieliidae	Shielia parca	[5]	rostral/cephalo-pectoral	0.72	0.9	0.9	1.038	0	0	1.959	0	0	3.057	Abrasive	6	0.37316	7	0.947451	7.55816	Bioluminescent	1	0.0525489	13.3422
Shieliiformes	Shieliidae	Shielia parca	[5]	postpectoral and precaudal	0.4	0.51	0.83	2.042	1	3.32	1.626	1	0	3.068	Defensive	4	2.01281e-07	7	1	44.1344	Generalized	8	1.60989e-09	84.6286
Phlebolepidiformes	Phlebolepididae	Phlebolepis elegans	[7]	rostral	0.82	0.53	0.99	0.573	0	0	1.462	0	0	4.271	Abrasive	6	0.763412	7	1	4.14091	Bioluminescent	1	5.63837e-10	46.7334
Phlebolepidiformes	Phlebolepididae	Phlebolepis elegans	[7]	cephalo-pectoral	0.72	0.41	0.99	2.307	0.306	0.272	1.26	0.494	0.294	2.458	Abrasive	7	1.0856e-06	7	0.999539	40.3357	Generalized	8	0.000388328	56.0421
Phlebolepidiformes	Phlebolepididae	Phlebolepis elegans	[7]	postpectoral	0.76	0.46	0.99	2.149	0.365	0.392	1.372	0.403	0.151	2.371	Abrasive	7	6.87689e-05	7	0.999811	30.7624	Abrasive	6	0.000189308	47.9063
Phlebolepidiformes	Phlebolepididae	Phlebolepis elegans	[7]	precaudal	0.77	0.46	1	1.955	0.442	0.519	1.36	0.685	0.475	2.472	Abrasive	7	0.0152306	7	0.955871	17.3575	Generalized	8	0.0441287	23.5086
Phlebolepidiformes	Phlebolepididae	Phlebolepis elegans	[7]	pinnal	0.71	0.42	0.99	1.97	0.285	0.252	1.577	0.469	0.332	2.44	Abrasive	7	2.38085e-06	7	0.999643	38.5504	Abrasive	6	0.000230986	55.296
Phlebolepidiformes	Phlebolepididae	Erepsilepis margaritifera	[5]	trunk	0.81	0.52	1	1.767	0.346	0.307	1.454	0.597	0.385	2.452	Abrasive	7	0.00250701	7	0.996658	22.0333	Generalized	8	0.00334179	33.4291
Phlebolepidiformes	Phlebolepididae	Erepsilepis margaritifera	[5]	trunk	0.81	0.71	0.97	1.389	0.296	0.126	1.04	0.53	0.411	3.288	Abrasive	7	6.57691e-07	7	0.999062	41.4697	Generalized	8	0.000913664	55.464
Phlebolepidiformes	Phlebolepididae	Erepsilepis margaritifera	[5]	trunk	0.84	0.63	0.99	1.56	0.427	0.422	1.481	0.62	0.346	2.553	Abrasive	7	0.43024	7	0.999982	6.98694	Generalized	8	1.73674e-05	28.9087
Thelodontiformes	Thelodontididae	Thelodus inauditus	[5]	anterior part	0.92	0.75	0.99	1.348	0	0	1.282	0	0	2.815	Abrasive	6	0.767168	7	1	4.10877	Bioluminescent	1	2.45087e-09	43.7624
Thelodontiformes	Thelodontididae	Thelodus laevis	[8]	trunk	0.86	0.7	0.99	1.587	0	0	1.416	0	0	2.553	Abrasive	6	0.892125	7	1	2.92197	Bioluminescent	1	3.22932e-08	37.4188
Thelodontiformes	Thelodontididae	Thelodus laevis	[8]	trunk	0.75	0.51	0.93	1.843	0.554	0.856	1.512	0.822	0.422	2.45	Generalized	8	0.55916	7	0.962261	5.83485	Abrasive	7	0.0376818	12.3151
Thelodontiformes	Thelodontididae	Thelodus macintoshi	[9]	anterior part	0.86	0.7	0.99	0.654	0	0	1.524	0	0	3.833	Abrasive	6	0.937835	7	1	2.35183	Bioluminescent	1	3.50115e-09	41.2922
Thelodontiformes	Eestilepididae	Eestilepis prominens	[5]	head/transitional	0.92	0.88	0.98	1.04	0	0	1.306	0	0	3.178	Abrasive	6	0.836032	7	1	3.49238	Bioluminescent	1	2.71744e-09	42.9395
Thelodontiformes	Eestilepididae	Eestilepis prominens	[5]	trunk	0.97	0.88	1	0.852	0	0	1.132	0	0	3.665	Abrasive	6	0.444709	7	1	6.84957	Bioluminescent	1	1.52771e-11	56.6589
?Thelodontiformes	Lanarkiidae	Lanarkia horrida	[4]	head/transitional	0.9	0.9	0.99	0.999	0	0	1.742	0	0	2.828	Abrasive	6	0.297043	7	0.999999	8.41969	Bioluminescent	1	9.04889e-07	36.2506
?Thelodontiformes	Lanarkiidae	Lanarkia horrida	[4]	trunk	0.53	0.43	0.87	1.856	0.573	1.399	2.299	0.772	0.397	2.354	Generalized	8	0.00156782	7	0.99819	23.2084	Abrasive	7	0.00180987	35.8338
?Thelodontiformes	Lanarkiidae	Lanarkia horrida	[4]	trunk	0.41	0.29	0.83	3.415	0.299	0.528	1.728	0.935	0.346	2.28	Generalized	8	3.80215e-27	7	1	140.602	Abrasive	7	0	236.481
?Thelodontiformes	Lanarkiidae	Lanarkia lanceolata	[4]	rostral	0.78	0.66	0.94	1.391	0	0	1.577	0	0	2.688	Abrasive	6	0.978329	7	0.999986	1.60812	Bioluminescent	1	1.41856e-05	23.9347
?Thelodontiformes	Lanarkiidae	Lanarkia lanceolata	[4]	trunk	0.5	0.34	0.89	2.7	0.713	2.012	1.466	1	0.5	2.528	Generalized	8	0.049784	7	1	14.0796	Abrasive	7	7.76981e-10	56.0308
?Thelodontiformes	Lanarkiidae	Lanarkia lanceolata	[4]	trunk	0.4	0.25	0.89	3.286	0.627	2.538	1.966	0.757	0.349	2.195	Generalized	8	1.65741e-09	7	0.999972	54.7679	Abrasive	7	2.75854e-05	75.7643
?Thelodontiformes	Lanarkiidae	Lanarkia spinulosa	[4]	trunk	0.42	0.37	0.91	2.891	1	3.813	1.319	1	0	2.808	Defensive	4	2.42607e-14	7	0.999993	78.794	Generalized	8	6.70989e-06	102.618
?Thelodontiformes	Lanarkiidae	Phillipsilepis crassa	[5]	anterior part	0.86	0.7	0.97	1.459	0.52	0.592	1.501	0.697	0.372	2.587	Abrasive	7	0.958391	7	0.999924	2.02593	Hydrodynamic	5	6.19116e-05	21.4054
?Thelodontiformes	Lanarkiidae	Phillipsilepis crassa	[5]	anterior part	0.73	0.45	1	2.046	0.596	1.108	1.526	0.722	0.316	2.356	Abrasive	7	0.187764	7	0.999899	10.0143	Generalized	8	0.000100736	28.4201
?Thelodontiformes	Lanarkiidae	Phillipsilepis cornuta	[5]	transitional	0.88	0.68	0.99	1.466	0.384	0.312	1.441	0.562	0.386	2.595	Abrasive	7	0.242052	7	0.999999	9.15019	Generalized	8	5.45713e-07	37.9925
?Thelodontiformes	Lanarkiidae	Phillipsilepis cornuta	[5]	trunk	0.72	0.51	0.95	2.213	0.38	0.506	1.585	0.597	0.386	2.366	Abrasive	7	0.00295884	7	0.974263	21.6151	Generalized	8	0.0257374	28.8826
?Thelodontiformes	Lanarkiidae	Phillipsilepis cornuta	[5]	anterior part	0.79	0.65	0.96	1.475	0.542	0.572	1.322	0.704	0.397	2.866	Abrasive	7	0.92732	7	0.999923	2.49704	Generalized	8	7.68126e-05	21.4452
?Thelodontiformes	Lanarkiidae	Phillipsilepis pusilla	[5]	transitional/trunk	0.78	0.59	0.98	1.712	0.278	0.196	1.486	0.372	0.25	2.512	Abrasive	7	3.95699e-05	7	0.713742	32.0611	Abrasive	6	0.286256	33.8884
?Thelodontiformes	Lanarkiidae	Phillipsilepis pusilla	[5]	trunk	0.73	0.64	0.94	1.547	0.594	0.933	1.708	0.781	0.384	2.547	Abrasive	7	0.633924	7	0.976275	5.21352	Generalized	8	0.0236511	12.6542
Thelodontiformes	Archipelepididae	Archipelepis turbinata	[10]	trunk	0.88	0.78	0.98	0.712	0.397	0.165	1.465	0.484	0.199	3.488	Abrasive	7	0.059437	7	1	13.5672	Abrasive	6	2.89861e-10	57.49
Thelodontiformes	Archipelepididae	Archipelepis bifurcata	[5]	anterior part	0.64	0.69	0.93	1.354	0.339	0.225	1.446	0.45	0.192	3.159	Abrasive	7	5.97071e-07	7	0.619303	41.6881	Abrasive	6	0.380515	42.6623
Thelodontiformes	Archipelepididae	Archipelepis bifurcata	[5]	anterior part	0.63	0.93	0.95	0.934	0.306	0.125	1.427	0.531	0.306	3.886	Abrasive	7	5.68081e-12	7	0.792278	67.1012	Abrasive	6	0.133094	70.6689
Thelodontiformes	Turiniidae	Turinia pagei	[4]	head/transitional	0.92	0.73	0.98	1.221	0	0	1.342	0	0	2.88	Abrasive	6	0.733664	7	1	4.39214	Bioluminescent	1	1.07816e-08	41.083
Thelodontiformes	Turiniidae	Turinia pagei	[4]	trunk	0.84	0.58	0.98	1.357	0	0	1.392	0	0	2.812	Abrasive	6	0.998488	7	1	0.679524	Bioluminescent	1	1.79477e-08	36.3511
Thelodontiformes	Nikoliviidae	Nikolivia milesi	[11]	trunk	0.62	0.73	0.86	1.8	1	2.743	1.524	1	0	2.707	Defensive	4	7.69256e-05	7	1	30.498	Abrasive	7	3.30079e-09	69.5562
Thelodontiformes	Nikoliviidae	Nikolivia milesi	[11]	pinnal	0.83	0.63	0.97	1.812	0	0	1.318	0	0	2.522	Abrasive	6	0.830798	7	1	3.54161	Bioluminescent	3	2.03878e-07	34.3531
Thelodontiformes	Nikoliviidae	Nikolivia milesi	[11]	transcional	0.71	0.59	0.93	1.964	1	2.88	1.467	1	0	2.479	Defensive	4	9.6319e-07	7	1	40.6068	Abrasive	7	1.96073e-07	71.4963
Furcacaudiformes	Furcacaudidae	Furcacauda heintzae	[13]	preorbital/head	0.89	0.74	0.99	1.214	0	0	1.299	0	0	3	Abrasive	6	0.979518	7	1	1.57714	Bioluminescent	1	1.30588e-09	42.4899
Furcacaudiformes	Furcacaudidae	Furcacauda heintzae	[13]	flank/tail	0.82	0.65	0.96	1.533	0	0	1.239	0	0	2.841	Abrasive	6	0.975668	7	1	1.67401	Bioluminescent	1	1.90623e-08	37.2251
Furcacaudiformes	Furcacaudidae	Furcacauda fredholmae	[13]	head/branchial	0.28	0.32	0.81	3.143	1	6.67	2.122	1	0	2.618	Defensive	4	1.03238e-23	7	1	124.177	Generalized	8	0	283.979
Furcacaudiformes	Furcacaudidae	Furcacauda fredholmae	[13]	flank/tail	0.8	0.69	0.97	1.508	0	0	1.528	0	0	2.611	Abrasive	6	0.969213	7	0.999999	1.81823	Bioluminescent	1	5.9081e-07	30.5018
Furcacaudiformes	Furcacaudidae	Furcacauda fredholmae	[13]	flank/tail	0.74	0.73	0.92	1.392	0	0	1.712	0	0	2.67	Abrasive	6	0.83115	7	0.999332	3.53833	Bioluminescent	1	0.000668046	18.1593
Furcacaudiformes	Furcacaudidae	Cometicercus talimaae	[13]	flank/tail	0.34	0.35	0.81	3.306	1	5.336	1.614	1	0	2.639	Defensive	4	4.98276e-14	7	1	77.2587	Generalized	8	0	177.981
Furcacaudiformes	Furcacaudidae	Drepanolepis maerssae	[13]	preorbital	0.69	0.46	1	2.033	1	3.31	1.628	1	0	2.344	Defensive	4	7.44652e-09	7	1	51.4637	Abrasive	7	5.06682e-08	85.0596
Furcacaudiformes	Furcacaudidae	Drepanolepis maerssae	[13]	head/branchial	0.38	0.33	0.82	3.148	1	5.507	1.749	1	0	2.459	Defensive	4	1.25212e-12	7	1	70.3555	Generalized	8	0	188.218
Furcacaudiformes	Furcacaudidae	Drepanolepis maerssae	[13]	flank/tail	0.26	0.22	0.77	4.455	1	8.34	1.872	1	0	2.388	Defensive	4	5.4645e-52	7	1	258.008	Generalized	8	0	465.167
Furcacaudiformes	Furcacaudidae	Sphenonectris turnerae	[13]	Preorbital	0.91	0.79	0.98	0.772	0.659	0.411	1.226	0.682	0.045	3.818	Abrasive	7	0.0501796	7	0.999993	14.0568	Hydrodynamic	5	6.99872e-06	37.7964
Furcacaudiformes	Furcacaudidae	Sphenonectris turnerae	[13]	head/branchial	0.64	0.67	0.94	1.704	0.891	1.7	1.256	1	0.185	3.011	Abrasive	7	0.000275941	7	0.759397	27.4548	Generalized	8	0.238021	29.7752
Furcacaudiformes	Furcacaudidae	Sphenonectris turnerae	[13]	flank/tail	0.73	0.76	0.88	1.484	1	2.204	1.485	1	0	2.804	Defensive	4	3.77487e-07	7	0.999766	42.7217	Hydrodynamic	5	0.000201455	59.7411
Furcacaudiformes	Pezopallichthydae	Pezopallichthys ritchiei	[13]	preorbital	0.88	0.87	0.98	1.205	0	0	1.374	0	0	2.936	Abrasive	6	0.982298	7	1	1.50033	Bioluminescent	1	1.09427e-08	38.1615
Furcacaudiformes	Pezopallichthydae	Pezopallichthys ritchiei	[13]	head/branchial	0.69	0.42	1	2.257	0.949	2.915	1.433	0.949	0	2.367	Defensive	4	5.40064e-11	7	0.786843	62.2324	Abrasive	7	0.212694	64.8487
Furcacaudiformes	Pezopallichthydae	Pezopallichthys ritchiei	[13]	flank/tail	0.52	0.27	1	3.52	0.972	4.762	1.433	0.972	0	2.182	Defensive	4	1.92872e-16	7	1	89.0608	Generalized	8	1.32194e-12	143.765
