# Supplementary material for: Squamation and ecology of thelodonts
Source: PLoS One. 2017 Feb 27;12(2):e0172781. doi: 10.1371/journal.pone.0172781 (PMC5328365; doi:10.1371/journal.pone.0172781)
Supplement: S13 Table — (XLSX) [file pone.0172781.s013.xlsx]

## Sheet: S13 Table
S13 Table. Percentage of coverage of each scale morphotype and functional type in all articulated thelodonts.
Order	Family	Species	Degree of preservation	Position of preservation	Registration number	% of coverage of each funtional type and morphotype
						Bioluminescent			Defens.	Hydrod.	Abrasive		General.
						1	2	3	4	5	6	7	8
Loganelliiformes	Loganelliidae	Loganellia scotica	Nearly complete squamation	Dorsal	AM.F.89433A	0	0	0	0	0	35.4	0	64.6
Loganelliiformes	Loganelliidae	Loganellia scotica	Complete squamation	Ventral	AM.F.89433B	0	0	0	0	0	38.1	0	61.9
Loganelliiformes	Loganelliidae	Loganellia prolata	Nearly complete squamation	Probably Dorsal	GSC 117 178	0	0	0	0	0	11.2	0	88.8
Loganelliiformes	Loganelliidae	Loganellia sulcata	Complete squamation	Dorsal	UALVP 43150	0	0	0	0	0	14.4	0	85.6
Loganelliiformes	Loganelliidae	Loganellia sulcata	Nearly complete squamation	Probably Ventral	GSC 117 177	0	0	0	0	0	0	0	100
Loganelliiformes	Loganelliidae	Illoganellia colossea	Scale patch	Dorsal or Ventral	UALVP 43129	0	0	0	0	0	100	0	0
Loganelliiformes	Loganelliidae	Illoganellia colossea	Scale patch	Dorsal or Ventral	GSC 117 199	0	0	0	0	0	0	100	0
Shieliiformes	Shieliidae	Shielia taiti	Complete squamation	Dorsal	NMS.G.1991.48.7A	0	0	0	92.6	0	7.4	0	0
Shieliiformes	Shieliidae	Shielia taiti	Complete squamation	Ventral	NMS.G.1991.48.7B	0	0	0	88.2	0	11.8	0	0
Shieliiformes	Shieliidae	Shielia gibba	Complete squamation	Dorsal or Ventral	GSC 117 181	0	0	0	100	0	0	0	0
Shieliiformes	Shieliidae	Shielia parca	Complete squamation	Dorsal	GSC 117 179	0	0	0	92.2	0	7.8	0	0
Phlebolepidiformes	Phlebolepididae	Phlebolepis elegans	Reconstruction	Lateral	Pi-6685, 7050, 6686, 6682, 6731, 6728, inter alia	0	0	0	0	0	0	100	0
Phlebolepidiformes	Phlebolepididae	Erepsilepis margaritifera	Complete squamation	Dorsal or Ventral	UALVP 43115	0	0	0	0	0	0	100	0
Thelodontiformes	Thelodontididae	Thelodus inauditus	Scale patches	Dorsal or Ventral	UALVP 43141	0	0	0	0	0	100	0	0
Thelodontiformes	Thelodontididae	Thelodus laevis	Partial squamation	Dorsal or Ventral	TUG 1025-1052	0	0	0	0	0	?	0	?
Thelodontiformes	Thelodontididae	Thelodus macintoshi	Partial squamation	Dorsal or Ventral	MCZ 2035	0	0	0	0	0	100	0	0
Thelodontiformes	Eestilepididae	Eestilepis prominens	Partial squamation	Dorsal (and ventral in part)	GSC 117 198	0	0	0	0	0	100	0	0
?Thelodontiformes	Lanarkiidae	Lanarkia horrida	Complete squamation	Dorsal	NMS.G.1991.48.3A	0	0	0	0	0	9.58606	0	90.5
?Thelodontiformes	Lanarkiidae	Lanarkia horrida	Complete squamation	Ventral	NMS.G.1991.48.3B	0	0	0	0	0	10.4	0	89.6
?Thelodontiformes	Lanarkiidae	Lanarkia lanceolata	Complete squamation	Dorsal or Ventral	NMS.G.1991.48.6	0	0	0	0	0	6.7	0	93.3
?Thelodontiformes	Lanarkiidae	Lanarkia spinulosa	Partial squamation	Dorsal or Ventral	GSE 5977	0	0	0	100	0	0	0	0
?Thelodontiformes	Lanarkiidae	Phillipsilepis cornuta	Partial squamation	Dorsal or Ventral	UALVP 43123	0	0	0	0	0	0	100	0
?Thelodontiformes	Lanarkiidae	Phillipsilepis crassa	Nearly complete squamation	Probably Ventral	GSC 117 182	0	0	0	0	0	0	100	0
?Thelodontiformes	Lanarkiidae	Phillipsilepis pusilla	Nearly complete squamation	Dorsal or Ventral	GSC 117 186	0	0	0	0	0	0	100	0
Thelodontiformes	Archipelepididae	Archipelepis turbinata	Partial squamation	Dorsal or Ventral	UALVP 32990	0	0	0	0	0	0	100	0
Thelodontiformes	Archipelepididae	Archipelepis bifurcata	Partial squamation	Dorsal or Ventral	GSC 117 187	0	0	0	0	0	0	100	0
Thelodontiformes	Turiniidae	Turinia pagei	Complete squamation	Ventral	NMS.G.1891.92.133	0	0	0	0	0	100	0	0
Thelodontiformes	Nikoliviidae	Nikolivia milesi	Scale patches	Dorsal or Ventral	BMNH.P.53902	0	0	0	43.8	0	56.3	0	0
Furcacaudiformes	Furcacaudidae	Furcacauda heintzae	Reconstruction	Lateral	NMC 13753; UALVP 32462, 32947,32953, 32958, 32966	0	0	0	0	0	100	0	0
Furcacaudiformes	Furcacaudidae	Furcacauda fredholmae	Reconstruction	Lateral	UALVP 33024, 23154, 32417, 32949, 38074, 39085, 32462; NMC 13752, 13754	0	0	0	4.6	0	95.4	0	0
Furcacaudiformes	Furcacaudidae	Cometicercus talimaae	Nearly complete squamation	Lateral	UALVP 33207	0	0	0	100	0	0	0	0
Furcacaudiformes	Furcacaudidae	Drepanolepis maerssae	Complete squamation	Lateral	UALVP 32917	0	0	0	100	0	0	0	0
Furcacaudiformes	Furcacaudidae	Sphenonectris turnerae	Reconstruction	Lateral	UALVP 33023, 38075, 37149, 32920, inter alia	0	0	0	90.7	0	0	9.3	0
Furcacaudiformes	Pezopallichthydae	Pezopallichthys ritchiei	Reconstruction	Lateral	UALVP 32994, 29922, 29925, 32991, 32992, 32993, 32995, 32997, 33001, 33002, 33004, 33005, 33007-33009	0	0	0	98.1	0	1.9	0	0
