# Supplementary material for: Squamation and ecology of thelodonts
Source: PLoS One. 2017 Feb 27;12(2):e0172781. doi: 10.1371/journal.pone.0172781 (PMC5328365; doi:10.1371/journal.pone.0172781)
Supplement: S14 Table — (XLSX) [file pone.0172781.s014.xlsx]

## Sheet: S14 Table
S14 Table. Detailed results of the classification for all articulated thelodonts after their inclusion in Canonical Variate Analyzes-2.1–3 (CVA-2.1–3, with six ecological groups as defined groups and scale morphotype percentages of coverage on the whole body, dorsal side or ventral side of the body as discriminant variables respectively).
Thelodonts included in CVA-2.1				% of coverage of each funtional type and morphotype								HIGHEST GROUP					SECOND HIGHEST GROUP
Species	Degree of preservation	Position of preservation	Registration number	Bioluminescent			Defens.	Hydrod.	Abrasive		General.	Predicted ecological group	Conditional probability [P(D>d | G=g)]		Posterior probability [P(G=g | D=d)]	Squared Mahalanobis distance to centroid	Predicted ecological group	Posterior probability [P(G=g | D=d)]	Squared Mahalanobis distance to centroid
				1	2	3	4	5	6	7	8		p	df
Loganellia scotica	Nearly complete squamation	Dorsal and Ventral considered together	AM.F.89433A and B	0	0	0	0	0	36.8	0	63.2	Soft substrate	0.685683	5	1	3.09279	Open water	1.28148e-08	39.4381
Shielia taiti	Complete squamation	Dorsal and Ventral considered together	NMS.G.1991.48.7A and B	0	0	0	90.4	0	9.6	0	0	Schooling	0.608153	5	1	3.60106	Open water	0	1976.24
Phlebolepis elegans	Reconstruction	Lateral	Pi-6685, 7050, 6686, 6682, 6731, 6728, inter alia	0	0	0	0	0	0	100	0	Hard substrate	0.00332304	5	1	17.7168	Soft substrate	0	102.94
Lanarkia horrida	Complete squamation	Dorsal and Ventral considered together	NMS.G.1991.48.3A and B	0	0	0	0	0	10	0	90	Open water	0.954754	5	1	1.09263	Soft substrate	3.30356e-10	44.7543
Furcacauda heintzae	Reconstruction	Lateral	NMC 13753; UALVP 32462, 32947,32953, 32958, 32966	0	0	0	0	0	100	0	0	Hard substrate	0.356947	5	1	5.50912	Soft substrate	0	121.852
Furcacauda fredholmae	Reconstruction	Lateral	UALVP 33024, 23154, 32417, 32949, 38074, 39085, 32462; NMC 13752, 13754	0	0	0	4.6	0	95.4	0	0	Hard substrate	0.0799548	5	1	9.8381	Soft substrate	0	108.934
Cometicercus talimaae	Nearly complete squamation	Lateral	UALVP 33207	0	0	0	100	0	0	0	0	Schooling	0.0606569	5	1	10.5677	Open water	0	2414.13
Drepanolepis maerssae	Complete squamation	Lateral	UALVP 32917	0	0	0	100	0	0	0	0	Schooling	0.0606569	5	1	10.5677	Open water	0	2414.13
Sphenonectris turnerae	Reconstruction	Lateral	UALVP 33023, 38075, 37149, 32920, inter alia	0	0	0	90.7	0	0	9.3	0	Schooling	0.708652	5	1	2.94378	Open water	0	1988.76
Pezopallichthys ritchiei	Reconstruction	Lateral	UALVP 32994, 29922, 29925, 32991, 32992, 32993, 32995, 32997, 33001, 33002, 33004, 33005, 33007-33009	0	0	0	98.1	0	1.9	0	0	Schooling	0.397546	5	1	5.15256	Open water	0	2323.43
Thelodonts included in CVA-2.2				% of coverage of each funtional type and morphotype								HIGHEST GROUP					SECOND HIGHEST GROUP
Species	Degree of preservation	Position of preservation	Registration number	Bioluminescent			Defens.	Hydrod.	Abrasive		General.	Predicted ecological group	Conditional probability [P(D>d | G=g)]		Posterior probability [P(G=g | D=d)]	Squared Mahalanobis distance to centroid	Predicted ecological group	Posterior probability [P(G=g | D=d)]	Squared Mahalanobis distance to centroid
				1	2	3	4	5	6	7	8		p	df
Loganellia scotica	Nearly complete squamation	Dorsal	AM.F.89433A	0	0	0	0	0	35.4	0	64.6	Soft substrate	0.813664	5	0.994771	2.24944	Open water	0.00522909	12.746
Loganellia prolata	Nearly complete squamation	Probably Dorsal	GSC 117 178	0	0	0	0	0	11.2	0	88.8	Open water	0.980405	5	0.729378	0.745047	Soft substrate	0.270622	2.72798
Loganellia sulcata	Complete squamation	Dorsal	UALVP 43150	0	0	0	0	0	14.4	0	85.6	Open water	0.914093	5	0.541499	1.49111	Soft substrate	0.458501	1.82386
Shielia taiti	Complete squamation	Dorsal	NMS.G.1991.48.7A	0	0	0	92.6	0	7.4	0	0	Schooling	0.98218	5	1	0.714198	Open water	0	1158.32
Shielia gibba	Complete squamation	Dorsal or Ventral	GSC 117 181	0	0	0	100	0	0	0	0	Schooling	0.4764	5	1	4.52609	Open water	0	1351.65
Shielia parca	Complete squamation	Dorsal	GSC 117 179	0	0	0	92.2	0	7.8	0	0	Schooling	0.964771	5	1	0.972271	Open water	0	1148.33
Erepsilepis margaritifera	Complete squamation	Dorsal or Ventral	UALVP 43115	0	0	0	0	0	0	100	0	Hard substrate	0.0480156	5	0.999999	11.1752	Soft substrate	5.21933e-07	40.1066
Lanarkia horrida	Complete squamation	Dorsal	NMS.G.1991.48.3A	0	0	0	0	0	9.58606	0	90.5	Open water	0.99345	5	0.804935	0.461974	Soft substrate	0.195065	3.29684
Lanarkia lanceolata	Complete squamation	Dorsal or Ventral	NMS.G.1991.48.6	0	0	0	0	0	6.7	0	93.3	Open water	0.999694	5	0.895832	0.129452	Soft substrate	0.104168	4.43295
Phillipsilepis pusilla	Nearly complete squamation	Dorsal or Ventral	GSC 117 186	0	0	0	0	0	0	100	0	Hard substrate	0.0480156	5	0.999999	11.1752	Soft substrate	5.21933e-07	40.1066
Thelodonts included in CVA-2.3				% of coverage of each funtional type and morphotype								HIGHEST GROUP					SECOND HIGHEST GROUP
Species	Degree of preservation	Position of preservation	Registration number	Bioluminescent			Defens.	Hydrod.	Abrasive		General.	Predicted ecological group	Conditional probability [P(D>d | G=g)]		Posterior probability [P(G=g | D=d)]	Squared Mahalanobis distance to centroid	Predicted ecological group	Posterior probability [P(G=g | D=d)]	Squared Mahalanobis distance to centroid
				1	2	3	4	5	6	7	8		p	df
Loganellia scotica	Complete squamation	Ventral	AM.F.89433B	0	0	0	0	0	38.1	0	61.9	Open water	0.00012572	5	1	25.2311	Soft substrate	3.65381e-08	59.481
Loganellia sulcata	Nearly complete squamation	Probably Ventral	GSC 117 177	0	0	0	0	0	0	0	100	Open water	0.982412	5	1	0.71006	Soft substrate	0	183.316
Shielia taiti	Complete squamation	Ventral	NMS.G.1991.48.7B	0	0	0	88.2	0	11.8	0	0	Schooling	0.188019	5	1	7.46917	Soft substrate	0	3290.49
Shielia gibba	Complete squamation	Dorsal or Ventral	GSC 117 181	0	0	0	100	0	0	0	0	Schooling	0.000156623	5	1	24.7368	Soft substrate	0	4230.12
Erepsilepis margaritifera	Complete squamation	Dorsal or Ventral	UALVP 43115	0	0	0	0	0	0	100	0	Hard substrate	0.00263574	5	0.879465	18.2617	Soft substrate	0.120535	22.2364
Lanarkia horrida	Complete squamation	Ventral	NMS.G.1991.48.3B	0	0	0	0	0	10.4	0	89.6	Open water	0.989106	5	1	0.575308	Soft substrate	0	142.685
Lanarkia lanceolata	Complete squamation	Dorsal or Ventral	NMS.G.1991.48.6	0	0	0	0	0	6.7	0	93.3	Open water	0.999987	5	1	0.0356674	Soft substrate	0	156.553
Phillipsilepis crassa	Nearly complete squamation	Probably Ventral	GSC 117 182	0	0	0	0	0	0	100	0	Hard substrate	0.00263574	5	0.879465	18.2617	Soft substrate	0.120535	22.2364
Phillipsilepis pusilla	Nearly complete squamation	Dorsal or Ventral	GSC 117 186	0	0	0	0	0	0	100	0	Hard substrate	0.00263574	5	0.879465	18.2617	Soft substrate	0.120535	22.2364
Turinia pagei	Complete squamation	Ventral	NMS.G.1891.92.133	0	0	0	0	0	100	0	0	Hard substrate	0.932261	5	0.862996	1.32574	Soft substrate	0.137004	5.00654
